# Supplementary material for: Paucity and preferential suppression of transgenes in late replication domains of the D. melanogaster genome
Source: BMC Genomics. 2010 May 21;11:318. doi: 10.1186/1471-2164-11-318 (PMC2887417; doi:10.1186/1471-2164-11-318)
Supplement: Additional file 4 — Localization of transgenes analysed for suppression. Genomic positions of P{EP} and P{EPgy2} transgenes in the D. melanogaster genome, BDGP assembly Release 5 (dm3). [file 1471-2164-11-318-S4.BED]

track name="Selected_set" description="Babenko_P{EPgy2}_P{EP}_dm3" visibility=3 url=
chr2L	128721	128722	P{EPgy2}CG3164[EY05828]	0	-
chr2L	131985	131986	P{EPgy2}EY07396	0	+
chr2L	143338	143339	P{EPgy2}EY07354	0	+
chr2L	160862	160863	P{EPgy2}spen[EY12567]	0	+
chr2L	249364	249365	P{EPgy2}kis[EY12846]	0	-
chr2L	267523	267524	P{EPgy2}CG3645[EY08372]	200	-
chr2L	288985	288986	P{EPgy2}EY07089	0	-
chr2L	292269	292270	P{EPgy2}EY12283	0	-
chr2L	421505	421506	P{EPgy2}EY12559	100	+
chr2L	431094	431095	P{EPgy2}EY10300	0	+
chr2L	447337	447338	P{EPgy2}ex[EY08756]	100	-
chr2L	452933	452934	P{EPgy2}crq[EY14489]	100	-
chr2L	560324	560325	P{EPgy2}CG2789[EY00814]	0	-
chr2L	628839	628840	P{EPgy2}EY03416	0	-
chr2L	701970	701971	P{EPgy2}ds[EY10647]	0	-
chr2L	790911	790912	P{EPgy2}EY09434	200	+
chr2L	815873	815874	P{EPgy2}CG3883[EY05869]	200	+
chr2L	825948	825949	P{EPgy2}EY08327	0	+
chr2L	853379	853380	P{EPgy2}kraken[EY11826]	0	+
chr2L	901659	901660	P{EPgy2}snRNA:U1:21D[EY19137]	300	+
chr2L	974167	974168	P{EPgy2}EY11011	200	-
chr2L	1118903	1118904	P{EPgy2}Pino[EY06995]	0	-
chr2L	1143175	1143176	P{EPgy2}EY00370	0	-
chr2L	1150806	1150807	P{EPgy2}CG4764[EY11288]	0	+
chr2L	1158454	1158455	P{EPgy2}EY11841	0	-
chr2L	1169799	1169800	P{EPgy2}Plap[EY10786]	0	-
chr2L	1172594	1172595	P{EPgy2}CG5118[EY18569]	0	-
chr2L	1172830	1172831	P{EPgy2}EY14253	0	-
chr2L	1177705	1177706	P{EPgy2}CG4896[EY07931]	0	+
chr2L	1502832	1502833	P{EPgy2}CG7420[EY14271]	0	-
chr2L	1555090	1555091	P{EPgy2}EY11244	100	+
chr2L	1710446	1710447	P{EPgy2}EY06525	0	+
chr2L	1727762	1727763	P{EPgy2}Eno[EY02251]	0	+
chr2L	1737361	1737362	P{EPgy2}CG17646[EY03935]	0	+
chr2L	1988270	1988271	P{EPgy2}EY08482	300	+
chr2L	2130209	2130210	P{EPgy2}EY03636	0	+
chr2L	2130800	2130801	P{EPgy2}EY04012	0	+
chr2L	2145194	2145195	P{EPgy2}EY18986	0	+
chr2L	2217285	2217286	P{EPgy2}EY08242	0	+
chr2L	2492931	2492932	P{EPgy2}EY11920	200	+
chr2L	2874345	2874346	P{EPgy2}CG31694[EY11632]	0	-
chr2L	2875030	2875031	P{EPgy2}CG8814[EY12940]	0	-
chr2L	2885951	2885952	P{EPgy2}lilli[EY11976]	0	+
chr2L	2886851	2886852	P{EPgy2}lilli[EY13253]	0	-
chr2L	2897860	2897861	P{EPgy2}lilli[EY12936]	0	+
chr2L	2976876	2976877	P{EPgy2}EY13898	0	-
chr2L	2979236	2979237	P{EPgy2}CG9643[EY07345]	0	-
chr2L	3018384	3018385	P{EPgy2}EY07056	0	+
chr2L	3023111	3023112	P{EPgy2}alpha4GT1[EY00269]	0	-
chr2L	3048694	3048695	P{EPgy2}v(2)k05816[EY01808]	0	+
chr2L	3322960	3322961	P{EPgy2}CG8837[EY02592]	0	+
chr2L	3452497	3452498	P{EPgy2}CG12795[EY03155]	0	+
chr2L	3469943	3469944	P{EPgy2}CG3238[EY10295]	0	+
chr2L	3507363	3507364	P{EPgy2}EY05546	0	-
chr2L	3646173	3646174	P{EPgy2}for[EY10922]	0	-
chr2L	3656972	3656973	P{EPgy2}EY13709	0	+
chr2L	3884413	3884414	P{EPgy2}capu[EY12344]	0	+
chr2L	4282939	4282940	P{EPgy2}EY01826	0	+
chr2L	4394165	4394166	P{EPgy2}EY03384	0	+
chr2L	4449034	4449035	P{EPgy2}EY09181	0	-
chr2L	4452985	4452986	P{EPgy2}CG15439[EY01496]	0	-
chr2L	4915536	4915537	P{EPgy2}hoe1[EY16232]	0	+
chr2L	4976987	4976988	P{EPgy2}Gmd[EY06408]	0	+
chr2L	4977311	4977312	P{EPgy2}CG14043[EY03612]	0	+
chr2L	4979315	4979316	P{EPgy2}CG8891[EY05351]	0	-
chr2L	4981643	4981644	P{EPgy2}EY11029	0	+
chr2L	5036922	5036923	P{EPgy2}Cg25C[EY15460]	0	+
chr2L	5293164	5293165	P{EPgy2}vri[EY01490]	0	+
chr2L	5532799	5532800	P{EPgy2}Cap-D3[EY00456]	0	+
chr2L	5542547	5542548	P{EPgy2}Lam[EY08333]	0	+
chr2L	5547637	5547638	P{EPgy2}Oscillin[EY01635]	0	+
chr2L	5800195	5800196	P{EPgy2}CG9171[EY10262]	0	-
chr2L	5801929	5801930	P{EPgy2}CG14005[EY00848]	200	-
chr2L	5802190	5802191	P{EPgy2}EY08102	0	+
chr2L	5907155	5907156	P{EPgy2}bchs[EY02503]	0	+
chr2L	5943954	5943955	P{EPgy2}Gpdh[EY01534]	0	+
chr2L	5980147	5980148	P{EPgy2}chic[EY04675]	0	-
chr2L	6037848	6037849	P{EPgy2}CG9117[EY15305]	0	-
chr2L	6045988	6045989	P{EPgy2}EY05576	0	-
chr2L	6066222	6066223	P{EPgy2}CG9147[EY08825]	0	+
chr2L	6078463	6078464	P{EPgy2}CG9162[EY13854]	0	-
chr2L	6100316	6100317	P{EPgy2}EY00271	0	-
chr2L	6151041	6151042	P{EPgy2}EY02709	300	+
chr2L	6339358	6339359	P{EPgy2}Cpr[EY02046]	0	+
chr2L	6446972	6446973	P{EPgy2}CG9527[EY02443]	0	-
chr2L	6480952	6480953	P{EPgy2}EY09290	0	+
chr2L	6488752	6488753	P{EPgy2}EY00633	0	-
chr2L	6489185	6489186	P{EPgy2}epsilonCOP[EY03980]	0	-
chr2L	6491278	6491279	P{EPgy2}CG31638[EY18369]	0	+
chr2L	6612592	6612593	P{EPgy2}CG11050[EY00203]	0	+
chr2L	6687658	6687659	P{EPgy2}Tsp[EY00724]	0	+
chr2L	6716146	6716147	P{EPgy2}GRHR[EY11371]	200	-
chr2L	6742073	6742074	P{EPgy2}EY03582	100	+
chr2L	6800871	6800872	P{EPgy2}EY12511	200	-
chr2L	6919271	6919272	P{EPgy2}xl6[EY09353]	0	-
chr2L	6926880	6926881	P{EPgy2}EY07446	0	+
chr2L	6957013	6957014	P{EPgy2}CG3430[EY09811]	0	-
chr2L	7021977	7021978	P{EPgy2}Pcp[EY01643]	0	-
chr2L	7024461	7024462	P{EPgy2}EY01574	0	+
chr2L	7122276	7122277	P{EPgy2}Pvf3[EY09531]	100	+
chr2L	7220055	7220056	P{EPgy2}EY09583	0	-
chr2L	7544858	7544859	P{EPgy2}EY09287	0	+
chr2L	7713817	7713818	P{EPgy2}Ntl[EY05549]	0	-
chr2L	7767626	7767627	P{EPgy2}EY14772	100	-
chr2L	7790471	7790472	P{EPgy2}CG7149[EY10883]	0	-
chr2L	7800420	7800421	P{EPgy2}r2d2[EY00028]	0	+
chr2L	7828507	7828508	P{EPgy2}mts[EY12638]	0	+
chr2L	7855196	7855197	P{EPgy2}EY10322	0	-
chr2L	7994269	7994270	P{EPgy2}EY05984	0	-
chr2L	8012779	8012780	P{EPgy2}EY05203	0	+
chr2L	8158965	8158966	P{EPgy2}CG8552[EY03635]	0	-
chr2L	8162476	8162477	P{EPgy2}EY06289	0	+
chr2L	8205572	8205573	P{EPgy2}EY03641	0	-
chr2L	8257966	8257967	P{EPgy2}EY14140	200	-
chr2L	8308165	8308166	P{EPgy2}CG7830[EY16757]	0	-
chr2L	8311438	8311439	P{EPgy2}CG7806[EY15057]	0	-
chr2L	8342557	8342558	P{EPgy2}EY02901	0	+
chr2L	8362446	8362447	P{EPgy2}EY00657	0	-
chr2L	8364798	8364799	P{EPgy2}EY01290	0	+
chr2L	8374499	8374500	P{EPgy2}CG17293[EY08939]	0	-
chr2L	8382801	8382802	P{EPgy2}EY04804	0	+
chr2L	8382930	8382931	P{EPgy2}CG17295[EY01780]	0	-
chr2L	8400340	8400341	P{EPgy2}EY13126	0	+
chr2L	8411740	8411741	P{EPgy2}CG13397[EY12536]	0	+
chr2L	8415668	8415669	P{EPgy2}EY03485	0	+
chr2L	8419847	8419848	P{EPgy2}Akap200[EY01150]	100	+
chr2L	8461841	8461842	P{EPgy2}fu12[EY11577]	0	-
chr2L	8463985	8463986	P{EPgy2}fu12[EY06832]	0	-
chr2L	8481854	8481855	P{EPgy2}EY09758	0	+
chr2L	8521633	8521634	P{EPgy2}CG13091[EY06744]	0	-
chr2L	8556218	8556219	P{EPgy2}EY08721	0	-
chr2L	8587985	8587986	P{EPgy2}Sema-1a[EY02449]	0	+
chr2L	8678505	8678506	P{EPgy2}CG9287[EY04077]	200	-
chr2L	8686242	8686243	P{EPgy2}EY14279	0	+
chr2L	8705406	8705407	P{EPgy2}Hnf4[EY19034]	0	+
chr2L	8984938	8984939	P{EPgy2}EY01250	0	-
chr2L	8991183	8991184	P{EPgy2}EY05571	100	+
chr2L	9014075	9014076	P{EPgy2}EY05403	100	-
chr2L	9048125	9048126	P{EPgy2}EY00815	300	-
chr2L	9125251	9125252	P{EPgy2}EY11476	100	+
chr2L	9164091	9164092	P{EPgy2}EY11571	0	+
chr2L	9416501	9416502	P{EPgy2}EY03675	100	+
chr2L	9430981	9430982	P{EPgy2}FucTB[EY06968]	200	-
chr2L	9467666	9467667	P{EPgy2}EY02412	300	-
chr2L	9616843	9616844	P{EPgy2}GlcAT-S[EY01481]	0	+
chr2L	9790721	9790722	P{EPgy2}CG18854[EY00141]	0	-
chr2L	9888115	9888116	P{EPgy2}FKBP59[EY03538]	0	+
chr2L	9893958	9893959	P{EPgy2}EY02919	0	-
chr2L	9915327	9915328	P{EPgy2}yip2[EY03371]	0	+
chr2L	9918189	9918190	P{EPgy2}EY03332	0	-
chr2L	9918667	9918668	P{EPgy2}CG4598[EY07096]	0	+
chr2L	10032622	10032623	P{EPgy2}EY09474	0	+
chr2L	10057030	10057031	P{EPgy2}Pen[EY09095]	0	+
chr2L	10200997	10200998	P{EPgy2}EY03684	0	+
chr2L	10206928	10206929	P{EPgy2}CG5734[EY05560]	0	+
chr2L	10220944	10220945	P{EPgy2}NPC1[EY00751]	0	+
chr2L	10250059	10250060	P{EPgy2}bsk[EY01915]	0	+
chr2L	10314939	10314940	P{EPgy2}CG4972[EY12822]	0	-
chr2L	10321974	10321975	P{EPgy2}EY12415	0	-
chr2L	10344115	10344116	P{EPgy2}Sps2[EY00228]	0	-
chr2L	10396238	10396239	P{EPgy2}CG5362[EY08761]	0	-
chr2L	10411195	10411196	P{EPgy2}CG5355[EY02222]	0	+
chr2L	10414018	10414019	P{EPgy2}EY08009	0	-
chr2L	10457651	10457652	P{EPgy2}EY02365	0	+
chr2L	10469510	10469511	P{EPgy2}RluA-1[EY13178]	0	+
chr2L	10480032	10480033	P{EPgy2}RluA-2[EY04525]	0	+
chr2L	10488626	10488627	P{EPgy2}EY19774	0	+
chr2L	10506774	10506775	P{EPgy2}Myo31DF[EY05054]	0	-
chr2L	10506779	10506780	P{EPgy2}Myo31DF[EY08859]	0	-
chr2L	10961144	10961145	P{EPgy2}EY11763	100	+
chr2L	10975256	10975257	P{EPgy2}abo[EY13277]	0	+
chr2L	11067323	11067324	P{EPgy2}EY09513	200	+
chr2L	11106612	11106613	P{EPgy2}CG6192[EY04640]	0	-
chr2L	11113377	11113378	P{EPgy2}EY04840	0	+
chr2L	11247626	11247627	P{EPgy2}ab[EY01129]	300	+
chr2L	11521289	11521290	P{EPgy2}CG4970[EY05822]	100	-
chr2L	11788673	11788674	P{EPgy2}EY14463	300	+
chr2L	11970462	11970463	P{EPgy2}bft[EY04690]	100	-
chr2L	11989516	11989517	P{EPgy2}CG12314[EY11457]	0	+
chr2L	12004511	12004512	P{EPgy2}EY15157	0	-
chr2L	12007203	12007204	P{EPgy2}EY14766	0	+
chr2L	12026469	12026470	P{EPgy2}EY14696	0	-
chr2L	12040705	12040706	P{EPgy2}EY13965	0	-
chr2L	12045924	12045925	P{EPgy2}CG6770[EY00294]	0	+
chr2L	12046155	12046156	P{EPgy2}EY11946	100	-
chr2L	12055995	12055996	P{EPgy2}EY11524	0	+
chr2L	12065980	12065981	P{EPgy2}CG14946[EY06151]	0	+
chr2L	12189588	12189589	P{EPgy2}EY12961	0	-
chr2L	12365946	12365947	P{EPgy2}bru-2[EY18918]	200	-
chr2L	12423404	12423405	P{EPgy2}vir-1[EY08717]	0	+
chr2L	12428052	12428053	P{EPgy2}CG6388[EY02574]	0	-
chr2L	12433981	12433982	P{EPgy2}SC35[EY07391]	0	-
chr2L	12434818	12434819	P{EPgy2}Elf[EY12435]	0	+
chr2L	12445943	12445944	P{EPgy2}EY10188	0	+
chr2L	12461412	12461413	P{EPgy2}bun[EY11024]	0	-
chr2L	12722364	12722365	P{EPgy2}MRP[EY11919]	200	+
chr2L	13021243	13021244	P{EPgy2}A16[EY14223]	0	+
chr2L	13177228	13177229	P{EPgy2}CG5439[EY03606]	0	+
chr2L	13211583	13211584	P{EPgy2}CG15482[EY03577]	0	+
chr2L	13216136	13216137	P{EPgy2}EY07469	0	+
chr2L	13219903	13219904	P{EPgy2}CG9426[EY08011]	0	-
chr2L	13399005	13399006	P{EPgy2}CG7110[EY07530]	100	+
chr2L	13445317	13445318	P{EPgy2}CG9267[EY08894]	100	+
chr2L	13513074	13513075	P{EPgy2}B4[EY08576]	0	-
chr2L	13516777	13516778	P{EPgy2}B4[EY11067]	0	-
chr2L	13771089	13771090	P{EPgy2}CG7364[EY00960]	100	-
chr2L	13780722	13780723	P{EPgy2}p38b[EY11174]	300	+
chr2L	13835370	13835371	P{EPgy2}EY19570	0	-
chr2L	13837753	13837754	P{EPgy2}cenG1A[EY10943]	0	+
chr2L	13923605	13923606	P{EPgy2}EY14012	0	-
chr2L	14013748	14013749	P{EPgy2}bgm[EY03176]	100	+
chr2L	14334107	14334108	P{EPgy2}EY09836	0	-
chr2L	14355353	14355354	P{EPgy2}Rab14[EY04032]	0	+
chr2L	14490407	14490408	P{EPgy2}EY11421	0	+
chr2L	14581076	14581077	P{EPgy2}EY09800	100	-
chr2L	14706267	14706268	P{EPgy2}EY00035	200	+
chr2L	14972473	14972474	P{EPgy2}EY11998	200	+
chr2L	15068546	15068547	P{EPgy2}vig[EY07816]	300	-
chr2L	15248881	15248882	P{EPgy2}EY02048	100	+
chr2L	15254642	15254643	P{EPgy2}CG3975[EY15283]	100	+
chr2L	15264707	15264708	P{EPgy2}EY08556	0	-
chr2L	15333598	15333599	P{EPgy2}EY10592	0	+
chr2L	15758041	15758042	P{EPgy2}Gli[EY11600]	0	+
chr2L	15762783	15762784	P{EPgy2}EY05747	0	-
chr2L	15807620	15807621	P{EPgy2}EY09644	200	-
chr2L	16234991	16234992	P{EPgy2}CG12455[EY09750]	0	+
chr2L	16251931	16251932	P{EPgy2}PRL-1[EY11934]	100	-
chr2L	16268220	16268221	P{EPgy2}crp[EY07016]	0	-
chr2L	16286705	16286706	P{EPgy2}crp[EY14841]	0	-
chr2L	16356676	16356677	P{EPgy2}CaBP1[EY12345]	0	-
chr2L	16520709	16520710	P{EPgy2}CG5953[EY09491]	0	-
chr2L	16544079	16544080	P{EPgy2}EY13862	0	-
chr2L	16685359	16685360	P{EPgy2}grp[EY00450]	0	+
chr2L	16700773	16700774	P{EPgy2}EY00118	0	-
chr2L	16729727	16729728	P{EPgy2}EY07215	200	-
chr2L	16738826	16738827	P{EPgy2}EY01205	0	+
chr2L	16827337	16827338	P{EPgy2}CG31739[EY12630]	0	+
chr2L	16887976	16887977	P{EPgy2}EY03269	100	-
chr2L	16910413	16910414	P{EPgy2}ApepP[EY02585]	200	-
chr2L	17050728	17050729	P{EPgy2}EY12672	300	-
chr2L	17473266	17473267	P{EPgy2}EY02712	0	+
chr2L	17484560	17484561	P{EPgy2}CG5131[EY12407]	0	+
chr2L	17496959	17496960	P{EPgy2}qua[EY03072]	0	-
chr2L	17500908	17500909	P{EPgy2}CG6412[EY11271]	0	-
chr2L	17889371	17889372	P{EPgy2}EY01712	300	+
chr2L	18142010	18142011	P{EPgy2}Socs36E[EY06665]	0	-
chr2L	18454631	18454632	P{EPgy2}EY07995	0	-
chr2L	18455055	18455056	P{EPgy2}Ntf-2r[EY05573]	0	+
chr2L	18598025	18598026	P{EPgy2}EY15064	0	-
chr2L	18688543	18688544	P{EPgy2}msl-1[EY09390]	0	+
chr2L	18695198	18695199	P{EPgy2}CG10383[EY00816]	0	-
chr2L	18708577	18708578	P{EPgy2}Faf[EY09683]	0	-
chr2L	18823516	18823517	P{EPgy2}EY12426	0	+
chr2L	18845070	18845071	P{EPgy2}EY11573	200	+
chr2L	18987261	18987262	P{EPgy2}CG10641[EY08031]	0	-
chr2L	19009253	19009254	P{EPgy2}EY09113	0	+
chr2L	19024006	19024007	P{EPgy2}EY05867	0	-
chr2L	19054372	19054373	P{EPgy2}CG10492[EY10125]	0	+
chr2L	19126957	19126958	P{EPgy2}l(2)37Cb[EY01114]	0	-
chr2L	19142364	19142365	P{EPgy2}EY02091	0	+
chr2L	19171700	19171701	P{EPgy2}brat[EY13747]	0	-
chr2L	19186102	19186103	P{EPgy2}pigeon[EY06835]	0	+
chr2L	19190321	19190322	P{EPgy2}EY09546	0	+
chr2L	19414501	19414502	P{EPgy2}Pax[EY00742]	0	-
chr2L	19425091	19425092	P{EPgy2}Pax[EY02020]	0	+
chr2L	19426318	19426319	P{EPgy2}Pax[EY11633]	0	-
chr2L	19439952	19439953	P{EPgy2}CG10237[EY02308]	0	-
chr2L	19492913	19492914	P{EPgy2}CG10189[EY07140]	0	-
chr2L	19549680	19549681	P{EPgy2}EY00268	0	+
chr2L	19549892	19549893	P{EPgy2}TepIV[EY04656]	0	-
chr2L	19577282	19577283	P{EPgy2}spi[EY14184]	0	-
chr2L	19577746	19577747	P{EPgy2}msb1l[EY10753]	0	+
chr2L	19791732	19791733	P{EPgy2}CdGAPr[EY13451]	0	-
chr2L	19795788	19795789	P{EPgy2}fs(2)ltoPP43[EY06640]	0	-
chr2L	19816305	19816306	P{EPgy2}EY18728	300	-
chr2L	19935243	19935244	P{EPgy2}EY00205	0	+
chr2L	19958701	19958702	P{EPgy2}EY05631	0	+
chr2L	20091189	20091190	P{EPgy2}CG10747[EY08730]	0	-
chr2L	20091308	20091309	P{EPgy2}EY11073	0	-
chr2L	20091643	20091644	P{EPgy2}EY13394	100	+
chr2L	20094147	20094148	P{EPgy2}CG10722[EY08338]	0	+
chr2L	20094196	20094197	P{EPgy2}CG10722[EY11086]	200	-
chr2L	20223123	20223124	P{EPgy2}EY10010	300	-
chr2L	20243016	20243017	P{EPgy2}EY07005	300	+
chr2L	20656442	20656443	P{EPgy2}CG2614[EY03210]	0	+
chr2L	20716172	20716173	P{EPgy2}EY14161	0	-
chr2L	20757858	20757859	P{EPgy2}CG9323[EY09315]	0	-
chr2L	20758189	20758190	P{EPgy2}dia[EY11231]	0	+
chr2L	20831246	20831247	P{EPgy2}EY13775	0	+
chr2L	20911195	20911196	P{EPgy2}CG9339[EY03613]	0	+
chr2L	21071552	21071553	P{EPgy2}CG9264[EY18967]	0	-
chr2L	21108538	21108539	P{EPgy2}Nhe2[EY11323]	0	+
chr2L	21156235	21156236	P{EPgy2}E2f2[EY02995]	0	-
chr2L	21163022	21163023	P{EPgy2}CG9247[EY04057]	0	-
chr2L	21168662	21168663	P{EPgy2}Acon[EY11898]	0	-
chr2L	21221279	21221280	P{EPgy2}EY08386	0	+
chr2L	21237270	21237271	P{EPgy2}Hr39[EY04579]	0	+
chr2L	21319022	21319023	P{EPgy2}crc[EY12903]	0	-
chr2L	21339265	21339266	P{EPgy2}dimm[EY14636]	200	+
chr2L	21343900	21343901	P{EPgy2}EY07263	100	-
chr2L	21453882	21453883	P{EPgy2}His4:CG31611[EY10561]	300	-
chr2L	21573388	21573389	P{EPgy2}CG3305[EY09768]	200	+
chr2L	21630011	21630012	P{EPgy2}EY00951	100	-
chr2L	21632572	21632573	P{EPgy2}EY03838	100	-
chr2L	21633402	21633403	P{EPgy2}Ac3[EY10141]	200	+
chr2L	21659018	21659019	P{EPgy2}cul-2[EY09124]	200	+
chr2L	21677290	21677291	P{EPgy2}CG2225[EY11545]	0	-
chr2L	21753819	21753820	P{EPgy2}Grp1[EY10721]	0	-
chr2L	22131410	22131411	P{EPgy2}EY00324	300	+
chr2L	22140097	22140098	P{EPgy2}CG6448[EY15308]	0	-
chr2R	1580813	1580814	P{EPgy2}EY07370	0	-
chr2R	1614806	1614807	P{EPgy2}EY03046	0	+
chr2R	1648383	1648384	P{EPgy2}gp210[EY02156]	0	+
chr2R	1669687	1669688	P{EPgy2}CG11163[EY09370]	100	-
chr2R	1684981	1684982	P{EPgy2}Or42b[EY14886]	100	-
chr2R	1692019	1692020	P{EPgy2}EY11880	200	-
chr2R	1768796	1768797	P{EPgy2}EY00282	0	-
chr2R	1822797	1822798	P{EPgy2}EY12112	200	+
chr2R	1883268	1883269	P{EPgy2}Src42A[EY08937]	0	+
chr2R	1903170	1903171	P{EPgy2}Act42A[EY05608]	0	-
chr2R	1905262	1905263	P{EPgy2}PNGase[EY05022]	100	+
chr2R	2101725	2101726	P{EPgy2}EY02768	200	-
chr2R	2102078	2102079	P{EPgy2}bin3[EY11308]	0	+
chr2R	2102199	2102200	P{EPgy2}bin3[EY09582]	100	-
chr2R	2129509	2129510	P{EPgy2}EY08366	200	+
chr2R	2476843	2476844	P{EPgy2}EY01292	0	+
chr2R	2520637	2520638	P{EPgy2}EY00180	0	-
chr2R	2523746	2523747	P{EPgy2}Trap1[EY10238]	0	-
chr2R	2538005	2538006	P{EPgy2}debcl[EY05743]	0	+
chr2R	2633872	2633874	P{EPgy2}EY12866	0	+
chr2R	2646419	2646420	P{EPgy2}EY09940	0	-
chr2R	2695149	2695150	P{EPgy2}SdhB[EY12081]	0	+
chr2R	2700031	2700032	P{EPgy2}CG3287[EY03560]	0	-
chr2R	2741087	2741088	P{EPgy2}EY00122	0	+
chr2R	2760230	2760231	P{EPgy2}coro[EY05114]	0	-
chr2R	2873320	2873321	P{EPgy2}CG17002[EY08001]	0	+
chr2R	2880162	2880163	P{EPgy2}EY03036	0	+
chr2R	2900603	2900604	P{EPgy2}Tsp42Ee[EY00308]	0	+
chr2R	2912512	2912513	P{EPgy2}EY08944	0	+
chr2R	2933264	2933265	P{EPgy2}EY08356	0	+
chr2R	2937230	2937231	P{EPgy2}EY00889	0	+
chr2R	2937324	2937325	P{EPgy2}lbm[EY02692]	0	+
chr2R	2949176	2949177	P{EPgy2}pgant3[EY05266]	0	-
chr2R	3170021	3170022	P{EPgy2}EY10596	0	-
chr2R	3213161	3213162	P{EPgy2}Dscam[EY08820]	0	-
chr2R	3379864	3379865	P{EPgy2}CG1621[EY13293]	0	+
chr2R	3380394	3380395	P{EPgy2}EY14428	0	+
chr2R	3383736	3383737	P{EPgy2}CG1620[EY00762]	0	-
chr2R	3420503	3420504	P{EPgy2}EY02188	0	-
chr2R	3454347	3454348	P{EPgy2}EY09640	0	+
chr2R	3474624	3474625	P{EPgy2}EY09880	0	-
chr2R	3553267	3553268	P{EPgy2}EY02017	0	-
chr2R	3679065	3679066	P{EPgy2}EY02989	0	+
chr2R	3699735	3699736	P{EPgy2}EY09004	0	-
chr2R	3775819	3775820	P{EPgy2}EY13800	200	-
chr2R	3970605	3970606	P{EPgy2}sut1[EY12588]	0	-
chr2R	3985952	3985953	P{EPgy2}CG8712[EY07021]	100	-
chr2R	4033867	4033868	P{EPgy2}EY10844	0	-
chr2R	4125318	4125319	P{EPgy2}pnut[EY03208]	0	+
chr2R	4127988	4127989	P{EPgy2}EY07366	0	-
chr2R	4212383	4212384	P{EPgy2}EY04392	100	+
chr2R	4332241	4332242	P{EPgy2}Cyp4e2[EY09295]	0	+
chr2R	4502183	4502184	P{EPgy2}EY14367	0	+
chr2R	4512545	4512546	P{EPgy2}Cirl[EY12930]	0	-
chr2R	4519280	4519281	P{EPgy2}CG8635[EY07791]	0	-
chr2R	4536993	4536994	P{EPgy2}EY00367	0	-
chr2R	4553618	4553619	P{EPgy2}EY07112	0	+
chr2R	4611783	4611784	P{EPgy2}gcl[EY09611]	0	+
chr2R	4623303	4623304	P{EPgy2}EY00558	0	+
chr2R	4685810	4685811	P{EPgy2}EY08142	0	+
chr2R	4747185	4747186	P{EPgy2}EY02398	0	-
chr2R	4781170	4781171	P{EPgy2}sec31[EY19759]	0	+
chr2R	4801525	4801526	P{EPgy2}Pgi[EY09730]	0	-
chr2R	4838556	4838557	P{EPgy2}CG33199[EY07992]	0	-
chr2R	4918575	4918576	P{EPgy2}EY08577	0	-
chr2R	4982121	4982122	P{EPgy2}CG13741[EY04502]	0	-
chr2R	5001754	5001755	P{EPgy2}EY05401	0	-
chr2R	5073846	5073847	P{EPgy2}ltd[EY07166]	0	-
chr2R	5134935	5134936	P{EPgy2}EY03336	200	+
chr2R	5180318	5180319	P{EPgy2}Rep2[EY12060]	0	+
chr2R	5296542	5296543	P{EPgy2}wun[EY11935]	0	-
chr2R	5314841	5314842	P{EPgy2}Pdk[EY01879]	0	+
chr2R	5324904	5324905	P{EPgy2}ced-6[EY11592]	0	-
chr2R	5330778	5330779	P{EPgy2}EY13229	0	-
chr2R	5434329	5434330	P{EPgy2}CG1888[EY02539]	0	-
chr2R	5453933	5453934	P{EPgy2}EY06249	0	+
chr2R	5466169	5466170	P{EPgy2}EY04465	0	+
chr2R	5471723	5471724	P{EPgy2}CG1868[EY04049]	0	+
chr2R	5497934	5497935	P{EPgy2}EY00720	0	+
chr2R	5724213	5724214	P{EPgy2}EY03678	0	+
chr2R	5730955	5730956	P{EPgy2}EY06491	0	-
chr2R	5734035	5734036	P{EPgy2}EY04071	0	-
chr2R	5762810	5762811	P{EPgy2}CG12744[EY11290]	0	-
chr2R	5779476	5779477	P{EPgy2}EY01650	0	+
chr2R	5913177	5913178	P{EPgy2}Pka-R2[EY11550]	0	-
chr2R	5933037	5933038	P{EPgy2}CG18445[EY11713]	0	+
chr2R	5987160	5987161	P{EPgy2}EY01226	0	-
chr2R	5987227	5987228	P{EPgy2}14-3-3zeta[EY06147]	0	+
chr2R	6005275	6005276	P{EPgy2}CG11866[EY08992]	0	+
chr2R	6046082	6046083	P{EPgy2}CG12214[EY02157]	0	-
chr2R	6101688	6101689	P{EPgy2}Hr46[EY10268]	0	-
chr2R	6118599	6118600	P{EPgy2}Hr46[EY05451]	0	+
chr2R	6159338	6159339	P{EPgy2}CAP[EY16176]	0	+
chr2R	6189788	6189789	P{EPgy2}CAP[EY08073]	0	+
chr2R	6308618	6308619	P{EPgy2}EY11469	100	-
chr2R	6316088	6316089	P{EPgy2}EY10320	0	+
chr2R	6365363	6365364	P{EPgy2}CPTI[EY07800]	0	-
chr2R	6366895	6366896	P{EPgy2}trsn[EY06981]	0	+
chr2R	6429231	6429232	P{EPgy2}lola[EY10040]	0	-
chr2R	6430995	6430996	P{EPgy2}lola[EY08332]	0	-
chr2R	6467528	6467529	P{EPgy2}psq[EY09308]	0	-
chr2R	6505138	6505139	P{EPgy2}EY03170	0	+
chr2R	6533155	6533156	P{EPgy2}EY09254	0	+
chr2R	6630821	6630822	P{EPgy2}CG33144[EY10001]	0	-
chr2R	6694120	6694121	P{EPgy2}CG12340[EY02179]	0	-
chr2R	6727177	6727178	P{EPgy2}CG30015[EY13649]	0	-
chr2R	6748953	6748954	P{EPgy2}CG30015[EY06901]	100	-
chr2R	6762248	6762249	P{EPgy2}EY09415	0	+
chr2R	6762255	6762256	P{EPgy2}EY02749	0	-
chr2R	6763303	6763304	P{EPgy2}CG6751[EY10712]	0	+
chr2R	6772271	6772272	P{EPgy2}CG11919[EY09695]	0	+
chr2R	6782001	6782002	P{EPgy2}EY04876	0	-
chr2R	7107548	7107549	P{EPgy2}Syx6[EY14508]	0	-
chr2R	7110177	7110178	P{EPgy2}EY06143	0	-
chr2R	7120444	7120445	P{EPgy2}EY09547	0	-
chr2R	7185019	7185020	P{EPgy2}EY04897	0	-
chr2R	7252621	7252622	P{EPgy2}EY02955	0	-
chr2R	7254270	7254271	P{EPgy2}CG13204[EY11838]	0	+
chr2R	7258649	7258650	P{EPgy2}Tapdelta[EY02551]	0	-
chr2R	7469705	7469706	P{EPgy2}tou[EY08961]	0	+
chr2R	7524816	7524817	P{EPgy2}EY02832	0	+
chr2R	7536256	7536257	P{EPgy2}EY08836	0	-
chr2R	7576211	7576212	P{EPgy2}Buffy[EY11259]	0	-
chr2R	7599741	7599742	P{EPgy2}EY05144	0	-
chr2R	7731686	7731687	P{EPgy2}S2P[EY11387]	0	-
chr2R	7778375	7778376	P{EPgy2}ERp60[EY03750]	0	-
chr2R	7787030	7787031	P{EPgy2}MCPH1[EY11307]	0	-
chr2R	7912804	7912805	P{EPgy2}EY03841	0	-
chr2R	7915519	7915520	P{EPgy2}pds5[EY06473]	0	+
chr2R	7960385	7960386	P{EPgy2}CG8888[EY12413]	300	+
chr2R	8038107	8038108	P{EPgy2}CG8878[EY10775]	0	+
chr2R	8051896	8051897	P{EPgy2}CG13177[EY05028]	0	-
chr2R	8061861	8061862	P{EPgy2}EY03589	0	+
chr2R	8066011	8066012	P{EPgy2}CG8862[EY14272]	0	+
chr2R	8068225	8068226	P{EPgy2}CG13176[EY15549]	0	+
chr2R	8146864	8146865	P{EPgy2}EY10229	0	+
chr2R	8194076	8194077	P{EPgy2}CG17739[EY18336]	0	-
chr2R	8222846	8222847	P{EPgy2}EY03868	0	+
chr2R	8225279	8225280	P{EPgy2}EY04455	0	-
chr2R	8311335	8311336	P{EPgy2}CG8520[EY09481]	0	+
chr2R	8313111	8313112	P{EPgy2}CG8525[EY02680]	0	-
chr2R	8324947	8324948	P{EPgy2}Dyb[EY01099]	0	-
chr2R	8457927	8457928	P{EPgy2}stil[EY11912]	0	+
chr2R	8458514	8458515	P{EPgy2}stil[EY16156]	0	-
chr2R	8459551	8459552	P{EPgy2}EY08881	0	+
chr2R	8481184	8481185	P{EPgy2}Amph[EY09339]	0	-
chr2R	8543311	8543312	P{EPgy2}EY08022	0	-
chr2R	8574876	8574877	P{EPgy2}CG8776[EY08056]	0	+
chr2R	8645023	8645024	P{EPgy2}ox[EY03539]	0	-
chr2R	8645068	8645069	P{EPgy2}EY00167	0	+
chr2R	8668000	8668001	P{EPgy2}EY00639	0	+
chr2R	8732157	8732158	P{EPgy2}EY04076	100	+
chr2R	8803797	8803798	P{EPgy2}NAT1[EY08892]	0	+
chr2R	8813479	8813480	P{EPgy2}EY10884	0	+
chr2R	9045752	9045753	P{EPgy2}TppII[EY07289]	0	+
chr2R	9059164	9059165	P{EPgy2}CG33138[EY08709]	0	+
chr2R	9085525	9085526	P{EPgy2}CG33182[EY10737]	0	-
chr2R	9102223	9102224	P{EPgy2}EY10940	0	+
chr2R	9110761	9110762	P{EPgy2}Dp[EY09085]	0	+
chr2R	9327319	9327320	P{EPgy2}cnn[EY05872]	0	+
chr2R	9397153	9397154	P{EPgy2}mip120[EY05304]	0	+
chr2R	9471716	9471717	P{EPgy2}CG6191[EY12761]	0	+
chr2R	9510508	9510510	P{EPgy2}EY11779	300	+
chr2R	9550197	9550198	P{EPgy2}CG6209[EY02289]	300	-
chr2R	9603959	9603960	P{EPgy2}fas[EY06334]	300	+
chr2R	9829721	9829722	P{EPgy2}EY02281	0	+
chr2R	9848195	9848196	P{EPgy2}Cp1[EY05806]	0	+
chr2R	9852143	9852144	P{EPgy2}Cp1[EY06822]	0	+
chr2R	9878182	9878183	P{EPgy2}RN-tre[EY01035]	0	-
chr2R	9881665	9881666	P{EPgy2}EY03714	0	+
chr2R	10056499	10056500	P{EPgy2}CG18324[EY03464]	0	-
chr2R	10058027	10058028	P{EPgy2}CG8331[EY06796]	0	+
chr2R	10058836	10058837	P{EPgy2}CG8331[EY05130]	0	+
chr2R	10061529	10061530	P{EPgy2}cg[EY11199]	0	-
chr2R	10155522	10155523	P{EPgy2}EY05017	0	-
chr2R	10219826	10219827	P{EPgy2}EY11082	0	+
chr2R	10239794	10239795	P{EPgy2}CG8613[EY06332]	0	-
chr2R	10249441	10249442	P{EPgy2}CG10102[EY14313]	0	-
chr2R	10372596	10372597	P{EPgy2}L[EY10689]	0	-
chr2R	10375391	10375392	P{EPgy2}L[EY01539]	0	+
chr2R	10479076	10479077	P{EPgy2}CG12869[EY18758]	0	+
chr2R	10488803	10488804	P{EPgy2}EY06269	0	-
chr2R	10492881	10492882	P{EPgy2}EY09225	0	-
chr2R	10494524	10494525	P{EPgy2}EY03649	0	+
chr2R	10643628	10643629	P{EPgy2}EY03966	100	+
chr2R	10656235	10656236	P{EPgy2}EY04308	0	+
chr2R	10742499	10742500	P{EPgy2}Ciao1[EY11076]	0	+
chr2R	10769009	10769010	P{EPgy2}EY07420	0	-
chr2R	10772372	10772373	P{EPgy2}EY01766	0	+
chr2R	11003541	11003542	P{EPgy2}EY06007	0	+
chr2R	11033845	11033846	P{EPgy2}CG8089[EY08129]	0	-
chr2R	11140119	11140120	P{EPgy2}scb[EY02806]	0	+
chr2R	11140163	11140164	P{EPgy2}scb[EY07563]	0	-
chr2R	11237607	11237608	P{EPgy2}EY02088	0	-
chr2R	11262829	11262830	P{EPgy2}EY01082	0	-
chr2R	11268973	11268974	P{EPgy2}SRPK[EY03876]	0	+
chr2R	11425934	11425935	P{EPgy2}CG30467[EY00818]	0	-
chr2R	11748856	11748857	P{EPgy2}Gpo-1[EY09062]	0	-
chr2R	11888766	11888767	P{EPgy2}CG8370[EY09141]	0	-
chr2R	11895826	11895827	P{EPgy2}EY10195	0	+
chr2R	11904579	11904580	P{EPgy2}CG8397[EY19419]	0	+
chr2R	11934906	11934907	P{EPgy2}EY06684	0	-
chr2R	12011945	12011946	P{EPgy2}CG30095[EY09074]	0	-
chr2R	12012502	12012503	P{EPgy2}spin[EY10097]	0	+
chr2R	12023097	12023098	P{EPgy2}spin[EY08566]	0	+
chr2R	12030670	12030671	P{EPgy2}Aats-cys[EY01002]	0	+
chr2R	12051744	12051745	P{EPgy2}EY11328	0	-
chr2R	12067619	12067620	P{EPgy2}Lis-1[EY11274]	0	+
chr2R	12083823	12083824	P{EPgy2}EY02560	0	-
chr2R	12083906	12083907	P{EPgy2}CG8446[EY10828]	0	+
chr2R	12108398	12108399	P{EPgy2}EY01072	0	+
chr2R	12109226	12109227	P{EPgy2}mrj[EY04743]	0	+
chr2R	12109314	12109315	P{EPgy2}EY07658	0	-
chr2R	12152220	12152221	P{EPgy2}csul[EY10871]	0	-
chr2R	12159575	12159576	P{EPgy2}EY11496	0	-
chr2R	12176758	12176759	P{EPgy2}EY09446	0	+
chr2R	12221538	12221539	P{EPgy2}Vha44[EY02202]	0	-
chr2R	12225549	12225550	P{EPgy2}Hmgs[EY06505]	0	+
chr2R	12468344	12468345	P{EPgy2}Cdk4[EY09330]	0	+
chr2R	12474359	12474360	P{EPgy2}EY08006	0	-
chr2R	12491994	12491995	P{EPgy2}EY07698	0	-
chr2R	12671109	12671110	P{EPgy2}EY00984	0	+
chr2R	12743726	12743727	P{EPgy2}Dek[EY07989]	0	+
chr2R	12755763	12755764	P{EPgy2}Ef1beta[EY05513]	0	-
chr2R	12756905	12756906	P{EPgy2}EY02288	0	+
chr2R	12778725	12778726	P{EPgy2}CG8910[EY16090]	200	+
chr2R	12937114	12937115	P{EPgy2}CG9646[EY06560]	0	+
chr2R	12984902	12984903	P{EPgy2}GstS1[EY07338]	0	-
chr2R	12985170	12985171	P{EPgy2}EY13884	0	-
chr2R	13030941	13030942	P{EPgy2}EY06179	100	-
chr2R	13033295	13033296	P{EPgy2}EY12305	200	+
chr2R	13152996	13152997	P{EPgy2}EY01972	0	+
chr2R	13307068	13307069	P{EPgy2}cnk[EY06675]	0	-
chr2R	13308442	13308443	P{EPgy2}l(2)k01209[EY03742]	0	-
chr2R	13339713	13339714	P{EPgy2}mthl3[EY08706]	0	-
chr2R	13349846	13349847	P{EPgy2}CG14478[EY02186]	0	-
chr2R	13366660	13366661	P{EPgy2}CG4827[EY02176]	0	+
chr2R	13435751	13435752	P{EPgy2}EY12914	0	-
chr2R	13435757	13435758	P{EPgy2}EY03179	0	+
chr2R	13459711	13459712	P{EPgy2}POSH[EY10354]	0	-
chr2R	13520942	13520943	P{EPgy2}rhi[EY09850]	0	+
chr2R	13521659	13521660	P{EPgy2}CG10936[EY12999]	0	-
chr2R	13580977	13580978	P{EPgy2}swi2[EY03082]	0	-
chr2R	13585874	13585875	P{EPgy2}EY02866	0	+
chr2R	13604805	13604806	P{EPgy2}EY01483	0	-
chr2R	13648436	13648437	P{EPgy2}CG5009[EY10858]	0	+
chr2R	13654533	13654534	P{EPgy2}CG6370[EY02442]	0	+
chr2R	13676848	13676849	P{EPgy2}UbcD10[EY08843]	0	-
chr2R	13738394	13738395	P{EPgy2}olf186-F[EY01467]	0	+
chr2R	13757262	13757263	P{EPgy2}Mapmodulin[EY03340]	0	+
chr2R	13759521	13759522	P{EPgy2}EY01282	0	-
chr2R	13920620	13920621	P{EPgy2}EY00226	0	-
chr2R	13981960	13981961	P{EPgy2}CG5757[EY05142]	0	+
chr2R	14015983	14015984	P{EPgy2}EY05160	0	+
chr2R	14028249	14028250	P{EPgy2}pAbp[EY11561]	0	+
chr2R	14038973	14038974	P{EPgy2}EY12595	0	-
chr2R	14059047	14059048	P{EPgy2}Dgp-1[EY11102]	0	-
chr2R	14086779	14086780	P{EPgy2}EY04346	0	-
chr2R	14226932	14226933	P{EPgy2}EY04360	0	+
chr2R	14289449	14289450	P{EPgy2}EY08714	0	+
chr2R	14291981	14291982	P{EPgy2}EY00049	100	+
chr2R	14294442	14294443	P{EPgy2}GstE7[EY09142]	0	-
chr2R	14298978	14298979	P{EPgy2}imd[EY08573]	0	-
chr2R	14313950	14313951	P{EPgy2}CG12263[EY07158]	0	+
chr2R	14391698	14391699	P{EPgy2}CG5224[EY08313]	0	+
chr2R	14424196	14424197	P{EPgy2}EY10042	0	+
chr2R	14499273	14499274	P{EPgy2}EY11587	0	-
chr2R	14512593	14512594	P{EPgy2}Atg7[EY10058]	0	-
chr2R	14519464	14519465	P{EPgy2}EY08359	0	+
chr2R	14526787	14526788	P{EPgy2}EY07730	0	-
chr2R	14538513	14538514	P{EPgy2}SP2637[EY08074]	0	-
chr2R	14576063	14576064	P{EPgy2}EY06260	0	+
chr2R	14590041	14590042	P{EPgy2}CG18604[EY14354]	0	+
chr2R	14722256	14722257	P{EPgy2}CG15098[EY00232]	0	+
chr2R	14722742	14722743	P{EPgy2}EY09715	0	+
chr2R	14749300	14749301	P{EPgy2}Jheh3[EY09329]	0	-
chr2R	14858595	14858596	P{EPgy2}prod[EY11391]	0	-
chr2R	14860426	14860427	P{EPgy2}EY14660	100	-
chr2R	15009617	15009618	P{EPgy2}5-HT1A[EY09988]	100	+
chr2R	15013776	15013777	P{EPgy2}CG15117[EY08657]	100	-
chr2R	15052367	15052368	P{EPgy2}CG10737[EY06743]	0	-
chr2R	15117304	15117305	P{EPgy2}cora[EY07598]	0	+
chr2R	15180871	15180872	P{EPgy2}Tab2[EY00380]	0	+
chr2R	15198166	15198167	P{EPgy2}endoB[EY00696]	0	-
chr2R	15260820	15260821	P{EPgy2}EY02601	0	+
chr2R	15283654	15283655	P{EPgy2}EY04441	0	-
chr2R	15388815	15388816	P{EPgy2}EY14514	0	-
chr2R	16161981	16161982	P{EPgy2}CG10444[EY08905]	0	+
chr2R	16166431	16166432	P{EPgy2}CG9143[EY15000]	0	-
chr2R	16177020	16177021	P{EPgy2}Cpr56F[EY11028]	0	-
chr2R	16203414	16203415	P{EPgy2}CG13868[EY01933]	0	-
chr2R	16206709	16206710	P{EPgy2}CG8920[EY09766]	0	+
chr2R	16208075	16208076	P{EPgy2}CG8920[EY02725]	0	-
chr2R	16215476	16215477	P{EPgy2}CG8929[EY00555]	0	+
chr2R	16476034	16476035	P{EPgy2}bl[EY09813]	0	+
chr2R	16510906	16510907	P{EPgy2}EY13439	0	-
chr2R	16558099	16558100	P{EPgy2}exu[EY11368]	0	-
chr2R	16558996	16558997	P{EPgy2}CG30152[EY01427]	100	+
chr2R	16720504	16720505	P{EPgy2}insc[EY09668]	0	-
chr2R	16884202	16884203	P{EPgy2}EY00916	0	-
chr2R	16963516	16963517	P{EPgy2}Treh[EY14712]	0	+
chr2R	17047932	17047933	P{EPgy2}CG30389[EY05340]	0	+
chr2R	17058157	17058158	P{EPgy2}EY05649	0	-
chr2R	17062675	17062676	P{EPgy2}EY06023	0	+
chr2R	17070738	17070739	P{EPgy2}EY12516	0	+
chr2R	17070745	17070746	P{EPgy2}EY12226	0	-
chr2R	17087965	17087966	P{EPgy2}EY06235	0	+
chr2R	17170296	17170297	P{EPgy2}CG10069[EY13660]	0	-
chr2R	17200138	17200139	P{EPgy2}EY12568	0	+
chr2R	17210796	17210797	P{EPgy2}dom[EY01281]	0	-
chr2R	17368464	17368465	P{EPgy2}Sdc[EY04602]	0	-
chr2R	17384719	17384720	P{EPgy2}Fkbp13[EY02405]	0	-
chr2R	17389630	17389631	P{EPgy2}MESK2[EY04505]	0	+
chr2R	17409787	17409788	P{EPgy2}EY13348	0	+
chr2R	17410241	17410242	P{EPgy2}EY13554	0	-
chr2R	17504305	17504306	P{EPgy2}CG18870[EY06926]	0	-
chr2R	17521627	17521628	P{EPgy2}CG15674[EY10312]	0	+
chr2R	17549483	17549484	P{EPgy2}CG15678[EY00723]	0	+
chr2R	17599565	17599566	P{EPgy2}EY04265	0	-
chr2R	17601547	17601548	P{EPgy2}HmgD[EY03609]	0	+
chr2R	17755408	17755410	P{EPgy2}EY12606	0	-
chr2R	17948587	17948588	P{EPgy2}CG42257[EY08427]	0	+
chr2R	17948669	17948670	P{EPgy2}CG42257[EY01513]	0	-
chr2R	17954414	17954415	P{EPgy2}CG42257[EY16388]	0	-
chr2R	17960835	17960836	P{EPgy2}CG11474[EY00267]	0	-
chr2R	17962637	17962638	P{EPgy2}CG2921[EY11613]	0	+
chr2R	18007235	18007236	P{EPgy2}Vrp1[EY02177]	0	-
chr2R	18081363	18081364	P{EPgy2}CG3074[EY09931]	0	-
chr2R	18100354	18100355	P{EPgy2}ari-2[EY00574]	0	+
chr2R	18158276	18158277	P{EPgy2}dve[EY10348]	0	+
chr2R	18205157	18205158	P{EPgy2}EY08250	0	+
chr2R	18219533	18219534	P{EPgy2}T3dh[EY09338]	0	-
chr2R	18219580	18219581	P{EPgy2}pgc[EY07794]	0	-
chr2R	18289598	18289599	P{EPgy2}EY03617	0	-
chr2R	18291235	18291236	P{EPgy2}EY07024	0	+
chr2R	18298946	18298947	P{EPgy2}qkr58E-3[EY02038]	0	-
chr2R	18314511	18314512	P{EPgy2}EY13952	0	+
chr2R	18446308	18446309	P{EPgy2}px[EY10083]	0	+
chr2R	18449365	18449366	P{EPgy2}px[EY03862]	0	+
chr2R	18527653	18527654	P{EPgy2}CG3732[EY00923]	0	-
chr2R	18549414	18549415	P{EPgy2}EY07388	0	-
chr2R	18576577	18576578	P{EPgy2}EY00598	0	-
chr2R	18686604	18686605	P{EPgy2}blw[EY08188]	0	+
chr2R	18693838	18693839	P{EPgy2}CycB[EY08217]	0	-
chr2R	18728209	18728210	P{EPgy2}EY07709	0	-
chr2R	18799175	18799176	P{EPgy2}EY01146	0	-
chr2R	18824184	18824185	P{EPgy2}CG3800[EY09816]	0	-
chr2R	18886236	18886237	P{EPgy2}CG9896[EY08581]	0	-
chr2R	18890265	18890266	P{EPgy2}EY08703	0	+
chr2R	19126648	19126649	P{EPgy2}EY13417	100	-
chr2R	19216667	19216668	P{EPgy2}EY10668	200	+
chr2R	19242703	19242704	P{EPgy2}CG30409[EY09008]	0	-
chr2R	19264602	19264603	P{EPgy2}EY04031	0	+
chr2R	19316004	19316005	P{EPgy2}EY03849	0	+
chr2R	19393762	19393763	P{EPgy2}EY10604	0	+
chr2R	19411390	19411391	P{EPgy2}CG5360[EY01258]	0	+
chr2R	19431556	19431557	P{EPgy2}EY14481	0	+
chr2R	19431563	19431564	P{EPgy2}CG30185[EY11794]	0	-
chr2R	19435786	19435787	P{EPgy2}levy[EY01834]	0	+
chr2R	19452387	19452388	P{EPgy2}EY06733	0	-
chr2R	19546653	19546654	P{EPgy2}Pde8[EY10143]	0	-
chr2R	19554488	19554489	P{EPgy2}Pde8[EY14436]	0	-
chr2R	19554514	19554515	P{EPgy2}Pde8[EY10946]	0	+
chr2R	19589842	19589843	P{EPgy2}CG4091[EY06821]	0	-
chr2R	19597278	19597279	P{EPgy2}l(2)not[EY13000]	0	-
chr2R	19705425	19705426	P{EPgy2}CG4797[EY16605]	0	-
chr2R	19727719	19727720	P{EPgy2}EY08480	0	+
chr2R	19730796	19730797	P{EPgy2}shu[EY08563]	0	-
chr2R	19746334	19746335	P{EPgy2}EY00974	0	-
chr2R	19750100	19750101	P{EPgy2}TBPH[EY10530]	0	-
chr2R	19752986	19752987	P{EPgy2}CG5569[EY11859]	0	-
chr2R	19782191	19782192	P{EPgy2}Upf3[EY03241]	0	-
chr2R	19785761	19785762	P{EPgy2}EY06424	0	+
chr2R	19794566	19794567	P{EPgy2}Nap1[EY08596]	0	-
chr2R	19812630	19812631	P{EPgy2}EY10686	0	-
chr2R	19844917	19844918	P{EPgy2}CG16787[EY03899]	0	+
chr2R	19857600	19857601	P{EPgy2}EY08507	0	-
chr2R	19859978	19859979	P{EPgy2}mr[EY04503]	0	+
chr2R	19882574	19882575	P{EPgy2}EY04404	0	+
chr2R	19944697	19944698	P{EPgy2}CG13563[EY12209]	0	+
chr2R	19956512	19956513	P{EPgy2}CG3209[EY02074]	0	-
chr2R	19986114	19986115	P{EPgy2}gek[EY02416]	0	-
chr2R	20046888	20046889	P{EPgy2}spag[EY11196]	0	+
chr2R	20075043	20075044	P{EPgy2}EY08136	0	+
chr2R	20193287	20193288	P{EPgy2}EY06527	0	+
chr2R	20311287	20311288	P{EPgy2}prom[EY08306]	0	-
chr2R	20419509	20419510	P{EPgy2}CG13585[EY06488]	0	+
chr2R	20491147	20491148	P{EPgy2}CG3570[EY00609]	0	+
chr2R	20555892	20555893	P{EPgy2}CG33228[EY00119]	0	+
chr2R	20556932	20556933	P{EPgy2}Pof[EY06699]	0	-
chr2R	20624291	20624292	P{EPgy2}EY09192	0	-
chr2R	20762420	20762421	P{EPgy2}EY05600	100	-
chr2R	20791432	20791433	P{EPgy2}NaCP60E[EY05570]	0	-
chr2R	20815874	20815875	P{EPgy2}EY01775	0	-
chr2R	20825904	20825905	P{EPgy2}CG3760[EY06078]	0	+
chr2R	20831183	20831184	P{EPgy2}CG15861[EY15161]	0	+
chr2R	20836168	20836169	P{EPgy2}EY11004	0	-
chr2R	20924196	20924197	P{EPgy2}Nplp1[EY11089]	200	+
chr3L	40576	40577	P{EPgy2}EY15596	0	+
chr3L	71580	71581	P{EPgy2}EY04470	0	+
chr3L	120421	120422	P{EPgy2}EY14158	0	+
chr3L	129383	129384	P{EPgy2}EY04093	0	+
chr3L	160648	160649	P{EPgy2}EY01532	0	+
chr3L	184379	184380	P{EPgy2}Mkp[EY08642]	0	-
chr3L	200254	200255	P{EPgy2}mri[EY01340]	0	+
chr3L	225047	225048	P{EPgy2}CG16971[EY00429]	0	-
chr3L	258241	258242	P{EPgy2}EY05778	0	-
chr3L	264373	264374	P{EPgy2}Tudor-SN[EY07875]	0	-
chr3L	271599	271600	P{EPgy2}EY04126	0	-
chr3L	276881	276882	P{EPgy2}EY09025	0	-
chr3L	319852	319853	P{EPgy2}fwd[EY05397]	0	-
chr3L	332453	332454	P{EPgy2}Ptpmeg[EY12179]	0	+
chr3L	341582	341583	P{EPgy2}Ptpmeg[EY13883]	0	+
chr3L	347258	347259	P{EPgy2}Ptpmeg[EY14306]	0	-
chr3L	365682	365683	P{EPgy2}CG13884[EY12682]	200	-
chr3L	458015	458016	P{EPgy2}klar[EY08325]	100	+
chr3L	460250	460251	P{EPgy2}klar[EY08057]	0	+
chr3L	465121	465122	P{EPgy2}EY00559	0	-
chr3L	465578	465579	P{EPgy2}klar[EY01576]	0	+
chr3L	540627	540628	P{EPgy2}EY11155	0	+
chr3L	543106	543107	P{EPgy2}CG17090[EY11773]	100	+
chr3L	593209	593210	P{EPgy2}EY13983	0	-
chr3L	615988	615989	P{EPgy2}CG32345[EY01844]	0	-
chr3L	634450	634451	P{EPgy2}EY06207	0	+
chr3L	637597	637598	P{EPgy2}EY09041	100	+
chr3L	679715	679716	P{EPgy2}CG17129[EY14090]	0	+
chr3L	682182	682183	P{EPgy2}CG3386[EY06497]	0	+
chr3L	685237	685238	P{EPgy2}CG3371[EY01876]	0	+
chr3L	690106	690107	P{EPgy2}EY06900	0	-
chr3L	699170	699171	P{EPgy2}EY07644	0	+
chr3L	708234	708235	P{EPgy2}EY10519	0	-
chr3L	711820	711821	P{EPgy2}CG13896[EY03000]	0	+
chr3L	717064	717065	P{EPgy2}EY02972	0	+
chr3L	769127	769128	P{EPgy2}EY06517	0	-
chr3L	816753	816754	P{EPgy2}EY06237	0	+
chr3L	823399	823400	P{EPgy2}EY02340	0	-
chr3L	871973	871974	P{EPgy2}CG32479[EY02707]	0	+
chr3L	883110	883111	P{EPgy2}CG32479[EY07544]	0	-
chr3L	1298652	1298653	P{EPgy2}scf[EY01124]	0	+
chr3L	1303092	1303093	P{EPgy2}CG9149[EY10710]	0	+
chr3L	1318453	1318454	P{EPgy2}EY03195	0	+
chr3L	1331741	1331742	P{EPgy2}EY19627	0	+
chr3L	1331789	1331790	P{EPgy2}EY11673	0	-
chr3L	1336373	1336374	P{EPgy2}l(3)02640[EY08420]	0	+
chr3L	1478943	1478944	P{EPgy2}stet[EY07108]	100	-
chr3L	1479125	1479126	P{EPgy2}stet[EY08201]	200	+
chr3L	1502748	1502749	P{EPgy2}EY00487	0	-
chr3L	1517646	1517647	P{EPgy2}EY03548	0	+
chr3L	1537258	1537259	P{EPgy2}EY05553	0	+
chr3L	1569217	1569218	P{EPgy2}CG12004[EY09136]	0	+
chr3L	1602625	1602626	P{EPgy2}CG12104[EY02201]	0	-
chr3L	1618388	1618389	P{EPgy2}EY11060	0	+
chr3L	1628326	1628327	P{EPgy2}CG13928[EY11986]	0	-
chr3L	1653000	1653001	P{EPgy2}EY05457	0	-
chr3L	1738594	1738595	P{EPgy2}CG7995[EY01412]	0	+
chr3L	1865053	1865054	P{EPgy2}HBS1[EY09557]	0	+
chr3L	1876393	1876394	P{EPgy2}EY01604	0	+
chr3L	1884960	1884961	P{EPgy2}EY11120	0	-
chr3L	1964507	1964508	P{EPgy2}CG1140[EY19281]	0	+
chr3L	1967751	1967752	P{EPgy2}CG1927[EY11027]	0	+
chr3L	2256994	2256995	P{EPgy2}CG1275[EY08817]	0	+
chr3L	2322755	2322756	P{EPgy2}EY03017	300	+
chr3L	2371936	2371937	P{EPgy2}CG1317[EY10924]	100	+
chr3L	2377532	2377533	P{EPgy2}EY11318	0	+
chr3L	2483186	2483187	P{EPgy2}CG33232[EY06775]	0	-
chr3L	2589433	2589434	P{EPgy2}dos[EY04266]	0	+
chr3L	2591284	2591285	P{EPgy2}dos[EY03093]	0	+
chr3L	2636281	2636282	P{EPgy2}CG1244[EY04917]	0	+
chr3L	2879175	2879176	P{EPgy2}EY10299	300	+
chr3L	3038203	3038204	P{EPgy2}CG2162[EY06519]	0	+
chr3L	3038210	3038211	P{EPgy2}CG2162[EY03491]	0	-
chr3L	3046808	3046809	P{EPgy2}scramb2[EY01180]	0	+
chr3L	3070842	3070843	P{EPgy2}EY12298	0	-
chr3L	3077863	3077864	P{EPgy2}CG11486[EY12470]	0	+
chr3L	3090628	3090629	P{EPgy2}EY03060	0	+
chr3L	3148914	3148915	P{EPgy2}BtbVII[EY07802]	0	+
chr3L	3159550	3159551	P{EPgy2}CG12079[EY03664]	0	-
chr3L	3198343	3198344	P{EPgy2}CG32276[EY05425]	0	-
chr3L	3218912	3218913	P{EPgy2}EY03600	0	-
chr3L	3220872	3220873	P{EPgy2}CG12034[EY00448]	0	+
chr3L	3247365	3247366	P{EPgy2}EY14895	0	+
chr3L	3319549	3319550	P{EPgy2}EY02553	0	+
chr3L	3336857	3336858	P{EPgy2}EY01010	0	+
chr3L	3398345	3398346	P{EPgy2}EY08699	0	-
chr3L	3418096	3418097	P{EPgy2}sty[EY11239]	0	-
chr3L	3425024	3425025	P{EPgy2}EY07767	0	+
chr3L	3460545	3460546	P{EPgy2}eIF5B[EY01401]	0	-
chr3L	3593857	3593858	P{EPgy2}Eip63E[EY11305]	0	+
chr3L	3806710	3806711	P{EPgy2}EY11180	0	+
chr3L	3892931	3892932	P{EPgy2}Fie[EY11914]	100	+
chr3L	3899139	3899140	P{EPgy2}CG14980[EY16389]	100	-
chr3L	3902948	3902949	P{EPgy2}Ubi-p63E[EY07341]	0	-
chr3L	3942494	3942495	P{EPgy2}EY10298	0	-
chr3L	3964003	3964004	P{EPgy2}CG12605[EY11513]	300	+
chr3L	4021508	4021509	P{EPgy2}CG1134[EY12156]	0	-
chr3L	4102700	4102701	P{EPgy2}CG14995[EY11000]	0	-
chr3L	4108843	4108844	P{EPgy2}Ack[EY09374]	0	+
chr3L	4188490	4188491	P{EPgy2}CG18675[EY10307]	100	+
chr3L	4229721	4229722	P{EPgy2}ImpL2[EY16442]	0	+
chr3L	4232619	4232620	P{EPgy2}ImpL2[EY00981]	200	-
chr3L	4318125	4318126	P{EPgy2}CG32251[EY11302]	0	-
chr3L	4364109	4364110	P{EPgy2}Cip4[EY10134]	0	+
chr3L	4364116	4364117	P{EPgy2}Cip4[EY11321]	0	-
chr3L	4384448	4384449	P{EPgy2}EY07651	200	+
chr3L	4541688	4541689	P{EPgy2}EY10153	0	+
chr3L	4544799	4544800	P{EPgy2}CG11357[EY12484]	0	+
chr3L	4623469	4623470	P{EPgy2}Src64B[EY16432]	0	+
chr3L	4669582	4669583	P{EPgy2}axo[EY10301]	300	+
chr3L	5127350	5127351	P{EPgy2}CG4603[EY07831]	100	+
chr3L	5180186	5180187	P{EPgy2}shep[EY04794]	0	-
chr3L	5344631	5344632	P{EPgy2}lama[EY03117]	0	+
chr3L	5417077	5417078	P{EPgy2}EY01251	300	+
chr3L	5745300	5745301	P{EPgy2}DnaJ-1[EY04359]	0	-
chr3L	5746109	5746110	P{EPgy2}Ubp64E[EY11769]	0	+
chr3L	5758659	5758660	P{EPgy2}CG10576[EY07625]	0	-
chr3L	5849929	5849930	P{EPgy2}EY03265	0	+
chr3L	5919851	5919852	P{EPgy2}CG33523[EY01207]	0	+
chr3L	6048256	6048257	P{EPgy2}EY07557	0	-
chr3L	6068319	6068320	P{EPgy2}CG13295[EY09776]	0	-
chr3L	6211158	6211159	P{EPgy2}EY02207	0	-
chr3L	6255817	6255818	P{EPgy2}EY07426	0	-
chr3L	6543807	6543808	P{EPgy2}EY08610	0	+
chr3L	6575855	6575856	P{EPgy2}CG18769[EY01803]	0	-
chr3L	6740386	6740387	P{EPgy2}CG10107[EY10127]	0	-
chr3L	6957841	6957842	P{EPgy2}sgl[EY04671]	0	-
chr3L	6969320	6969321	P{EPgy2}G-ialpha65A[EY10355]	200	-
chr3L	7127644	7127645	P{EPgy2}melt[EY08351]	0	+
chr3L	7150586	7150587	P{EPgy2}EY12466	0	-
chr3L	7237059	7237060	P{EPgy2}EY12889	0	-
chr3L	7283743	7283744	P{EPgy2}EY04085	0	-
chr3L	7332079	7332080	P{EPgy2}lark[EY00297]	0	+
chr3L	7341425	7341426	P{EPgy2}qm[EY08197]	0	+
chr3L	7349761	7349762	P{EPgy2}CTCF[EY15833]	0	+
chr3L	7364655	7364656	P{EPgy2}akirin[EY08097]	0	+
chr3L	7374572	7374573	P{EPgy2}SMSr[EY06091]	0	+
chr3L	7384802	7384803	P{EPgy2}CG8563[EY01416]	0	-
chr3L	7428415	7428416	P{EPgy2}EY09705	0	-
chr3L	7641275	7641276	P{EPgy2}EY02000	0	-
chr3L	7643455	7643456	P{EPgy2}CG7506[EY00423]	0	+
chr3L	7647170	7647171	P{EPgy2}CG7492[EY08553]	0	-
chr3L	7774799	7774800	P{EPgy2}CG32369[EY10338]	0	-
chr3L	7862127	7862128	P{EPgy2}EY01938	0	+
chr3L	7908518	7908519	P{EPgy2}EY03610	0	-
chr3L	7928755	7928756	P{EPgy2}EY02303	0	+
chr3L	7969206	7969207	P{EPgy2}Hip[EY01733]	0	-
chr3L	7969468	7969469	P{EPgy2}CG8209[EY09016]	0	-
chr3L	7972143	7972144	P{EPgy2}EY00935	0	+
chr3L	8070465	8070466	P{EPgy2}EY04273	0	-
chr3L	8072777	8072778	P{EPgy2}EY13719	0	+
chr3L	8085020	8085021	P{EPgy2}EY12902	0	-
chr3L	8121186	8121187	P{EPgy2}EY08412	0	+
chr3L	8151981	8151982	P{EPgy2}EY11540	0	-
chr3L	8174044	8174045	P{EPgy2}CG7979[EY00136]	0	+
chr3L	8354020	8354021	P{EPgy2}Idh[EY10539]	0	-
chr3L	8354081	8354082	P{EPgy2}EY10112	0	+
chr3L	8414477	8414478	P{EPgy2}EY05015	0	-
chr3L	8435477	8435478	P{EPgy2}EY10356	0	-
chr3L	8451015	8451016	P{EPgy2}Gug[EY14339]	0	+
chr3L	8512035	8512036	P{EPgy2}CG6776[EY06649]	0	+
chr3L	8516592	8516593	P{EPgy2}CG6673[EY14902]	0	-
chr3L	8528091	8528092	P{EPgy2}ergic53[EY09736]	0	+
chr3L	8569357	8569358	P{EPgy2}EY02164	0	+
chr3L	8583066	8583067	P{EPgy2}CG32352[EY11744]	100	-
chr3L	8707026	8707027	P{EPgy2}EY04559	0	+
chr3L	8775587	8775588	P{EPgy2}Fhos[EY09842]	0	-
chr3L	8820583	8820584	P{EPgy2}EY09155	0	-
chr3L	8905771	8905772	P{EPgy2}Tsp66E[EY02264]	0	-
chr3L	8961670	8961671	P{EPgy2}CG5026[EY07117]	0	+
chr3L	8979869	8979870	P{EPgy2}CG5068[EY03791]	0	-
chr3L	8991009	8991010	P{EPgy2}smg[EY11977]	0	-
chr3L	9120850	9120851	P{EPgy2}bol[EY09688]	0	-
chr3L	9130637	9130638	P{EPgy2}EY01228	0	-
chr3L	9342700	9342701	P{EPgy2}EY09219	0	-
chr3L	9366822	9366823	P{EPgy2}Hsp22[EY09909]	0	+
chr3L	9370473	9370474	P{EPgy2}Hsp26[EY10556]	0	-
chr3L	9377167	9377168	P{EPgy2}Hsp27[EY01101]	0	+
chr3L	9419834	9419835	P{EPgy2}EY06652	0	-
chr3L	9423435	9423436	P{EPgy2}EY03895	0	+
chr3L	9453797	9453798	P{EPgy2}CG3434[EY01758]	0	+
chr3L	9467632	9467633	P{EPgy2}EY06443	0	-
chr3L	9470135	9470136	P{EPgy2}CG3654[EY00142]	0	+
chr3L	9470514	9470515	P{EPgy2}CG3654[EY02717]	0	+
chr3L	9498446	9498447	P{EPgy2}EY05432	0	-
chr3L	9691586	9691587	P{EPgy2}UbcD4[EY05497]	0	-
chr3L	9706876	9706877	P{EPgy2}SH3PX1[EY08084]	0	-
chr3L	9707403	9707404	P{EPgy2}EY03632	0	-
chr3L	9707442	9707443	P{EPgy2}vsg[EY08632]	0	+
chr3L	9707776	9707777	P{EPgy2}vsg[EY05552]	0	-
chr3L	9715820	9715821	P{EPgy2}nbs[EY15506]	0	+
chr3L	9723105	9723106	P{EPgy2}ATPsyn-b[EY03793]	0	-
chr3L	9847054	9847055	P{EPgy2}Gap1[EY00011]	0	-
chr3L	9857140	9857141	P{EPgy2}CG6718[EY05103]	0	+
chr3L	9882208	9882209	P{EPgy2}CalpB[EY08042]	0	-
chr3L	9891713	9891714	P{EPgy2}EY09537	0	+
chr3L	9892132	9892133	P{EPgy2}EY14729	0	-
chr3L	9961581	9961582	P{EPgy2}Nc[EY12339]	0	-
chr3L	9961592	9961593	P{EPgy2}Nc[EY08574]	0	+
chr3L	9965182	9965183	P{EPgy2}EY04629	0	+
chr3L	10194963	10194964	P{EPgy2}EY13360	0	+
chr3L	10217769	10217770	P{EPgy2}scramb1[EY07744]	0	-
chr3L	10325605	10325606	P{EPgy2}EY02882	0	+
chr3L	10334266	10334267	P{EPgy2}EY13010	0	+
chr3L	10351098	10351099	P{EPgy2}EY03979	0	-
chr3L	10494003	10494004	P{EPgy2}EY02801	300	-
chr3L	10640858	10640859	P{EPgy2}CG32066[EY06676]	0	+
chr3L	10676377	10676378	P{EPgy2}simj[EY06297]	0	+
chr3L	10684266	10684267	P{EPgy2}CG11811[EY03154]	0	+
chr3L	10687155	10687156	P{EPgy2}CG6463[EY07792]	0	+
chr3L	10959773	10959774	P{EPgy2}EY02432	100	+
chr3L	11062983	11062984	P{EPgy2}EY02555	0	+
chr3L	11063637	11063638	P{EPgy2}EY00759	0	+
chr3L	11067825	11067826	P{EPgy2}EY08182	0	+
chr3L	11076938	11076939	P{EPgy2}JIL-1[EY13085]	0	-
chr3L	11083092	11083093	P{EPgy2}JIL-1[EY04795]	0	+
chr3L	11089584	11089585	P{EPgy2}EY10149	0	+
chr3L	11090060	11090061	P{EPgy2}EY10333	0	-
chr3L	11091712	11091713	P{EPgy2}CG7828[EY02617]	0	-
chr3L	11120249	11120250	P{EPgy2}EY04050	0	+
chr3L	11162689	11162690	P{EPgy2}wls[EY11001]	0	+
chr3L	11162696	11162697	P{EPgy2}wls[EY01593]	0	-
chr3L	11199135	11199136	P{EPgy2}CG6199[EY11195]	0	-
chr3L	11203743	11203744	P{EPgy2}EY03303	0	+
chr3L	11210261	11210262	P{EPgy2}EY00412	0	+
chr3L	11245245	11245246	P{EPgy2}EY03729	0	+
chr3L	11287984	11287985	P{EPgy2}EY10224	0	-
chr3L	11318060	11318061	P{EPgy2}EY05842	0	-
chr3L	11329490	11329491	P{EPgy2}EY10080	0	-
chr3L	11373525	11373526	P{EPgy2}EY08976	0	-
chr3L	11466248	11466249	P{EPgy2}EY03107	0	+
chr3L	11481195	11481196	P{EPgy2}chrb[EY05885]	0	-
chr3L	11616890	11616891	P{EPgy2}CG6084[EY07011]	0	+
chr3L	11677804	11677805	P{EPgy2}Sug[EY11147]	0	+
chr3L	11690064	11690065	P{EPgy2}CG11652[EY10927]	0	-
chr3L	11701632	11701633	P{EPgy2}CG11658[EY10315]	0	-
chr3L	11788725	11788726	P{EPgy2}Klp68D[EY00199]	0	+
chr3L	11808122	11808123	P{EPgy2}EY11189	100	-
chr3L	11808533	11808534	P{EPgy2}EY05855	0	+
chr3L	11812835	11812836	P{EPgy2}CG5946[EY00183]	0	-
chr3L	11829768	11829769	P{EPgy2}EY02326	100	-
chr3L	11870875	11870876	P{EPgy2}EY03773	300	-
chr3L	11935119	11935120	P{EPgy2}EY09304	0	+
chr3L	11986297	11986298	P{EPgy2}EY00792	0	-
chr3L	11997419	11997420	P{EPgy2}CG6928[EY01802]	0	+
chr3L	12118210	12118211	P{EPgy2}EY00511	0	+
chr3L	12168727	12168728	P{EPgy2}EY13118	0	+
chr3L	12217285	12217286	P{EPgy2}CG42318[EY15390]	0	-
chr3L	12259901	12259902	P{EPgy2}EY00936	0	+
chr3L	12260640	12260641	P{EPgy2}EY01925	0	+
chr3L	12270315	12270316	P{EPgy2}CG4300[EY01645]	0	-
chr3L	12293270	12293271	P{EPgy2}EY02547	300	-
chr3L	12401749	12401750	P{EPgy2}EY06230	0	-
chr3L	12410625	12410626	P{EPgy2}Gap69C[EY03771]	0	-
chr3L	12483313	12483314	P{EPgy2}EY01837	0	+
chr3L	12497390	12497391	P{EPgy2}EY03666	0	+
chr3L	12728051	12728052	P{EPgy2}EY04186	0	+
chr3L	12959238	12959239	P{EPgy2}EY08174	100	+
chr3L	13015757	13015758	P{EPgy2}CG11255[EY07694]	0	-
chr3L	13018026	13018027	P{EPgy2}CG11253[EY10866]	0	+
chr3L	13221680	13221681	P{EPgy2}EY00617	0	+
chr3L	13282221	13282222	P{EPgy2}EY13272	200	+
chr3L	13470334	13470335	P{EPgy2}EY04969	0	+
chr3L	13913104	13913105	P{EPgy2}Rgl[EY02700]	0	-
chr3L	13918480	13918481	P{EPgy2}EY05519	0	+
chr3L	13928326	13928327	P{EPgy2}EY09950	0	-
chr3L	13932311	13932312	P{EPgy2}EY07762	0	+
chr3L	13958336	13958337	P{EPgy2}ssp2[EY00443]	0	+
chr3L	13959587	13959588	P{EPgy2}ssp2[EY01356]	0	+
chr3L	14024702	14024703	P{EPgy2}endos[EY01105]	0	-
chr3L	14025290	14025291	P{EPgy2}CG6650[EY00410]	0	-
chr3L	14042995	14042996	P{EPgy2}EY12221	0	-
chr3L	14046333	14046334	P{EPgy2}CG32138[EY03931]	0	+
chr3L	14183946	14183947	P{EPgy2}EY11342	0	+
chr3L	14214234	14214235	P{EPgy2}nuf[EY07564]	0	-
chr3L	14267354	14267355	P{EPgy2}EY01663	0	+
chr3L	14275493	14275494	P{EPgy2}fz[EY03114]	0	-
chr3L	14316261	14316262	P{EPgy2}fz[EY13696]	0	+
chr3L	14403843	14403844	P{EPgy2}CG3919[EY00986]	0	-
chr3L	14443883	14443884	P{EPgy2}EY11598	0	+
chr3L	14479966	14479967	P{EPgy2}EY08296	0	-
chr3L	14544109	14544110	P{EPgy2}EY10816	0	-
chr3L	14751081	14751082	P{EPgy2}EY04024	0	-
chr3L	14768967	14768968	P{EPgy2}CG9311[EY06090]	0	-
chr3L	14774373	14774374	P{EPgy2}bmm[EY06577]	0	-
chr3L	14779424	14779425	P{EPgy2}bmm[EY06194]	0	+
chr3L	14782654	14782655	P{EPgy2}CG13472[EY06846]	0	-
chr3L	14792502	14792503	P{EPgy2}EY06713	0	+
chr3L	14796534	14796535	P{EPgy2}EY18794	100	-
chr3L	14962319	14962320	P{EPgy2}EY01923	0	+
chr3L	14970928	14970929	P{EPgy2}EY04106	0	-
chr3L	14980347	14980348	P{EPgy2}mnd[EY00526]	0	+
chr3L	14992780	14992781	P{EPgy2}EY07826	0	-
chr3L	15007132	15007133	P{EPgy2}EY01996	0	-
chr3L	15088245	15088246	P{EPgy2}EY05381	0	-
chr3L	15098950	15098951	P{EPgy2}CG6854[EY01546]	0	+
chr3L	15120743	15120744	P{EPgy2}EY05589	0	+
chr3L	15129336	15129337	P{EPgy2}CG12316[EY07889]	0	-
chr3L	15135715	15135716	P{EPgy2}Pdi[EY08113]	0	-
chr3L	15136419	15136420	P{EPgy2}EY05558	0	-
chr3L	15151638	15151639	P{EPgy2}Msh6[EY07308]	0	-
chr3L	15154913	15154914	P{EPgy2}CG7011[EY04363]	100	-
chr3L	15170632	15170633	P{EPgy2}EY09719	100	-
chr3L	15197025	15197026	P{EPgy2}EY12448	300	-
chr3L	15228591	15228592	P{EPgy2}EY01776	100	-
chr3L	15502532	15502533	P{EPgy2}EY13120	0	-
chr3L	15505296	15505297	P{EPgy2}Eip71CD[EY05753]	0	+
chr3L	15517241	15517242	P{EPgy2}EY10271	0	-
chr3L	15556145	15556146	P{EPgy2}CG7739[EY14009]	0	-
chr3L	15641243	15641244	P{EPgy2}EY09967	0	+
chr3L	15725894	15725895	P{EPgy2}EY12499	0	-
chr3L	15828482	15828483	P{EPgy2}CG18081[EY00641]	0	-
chr3L	15914280	15914281	P{EPgy2}EY06810	0	-
chr3L	15942898	15942899	P{EPgy2}Pka-C3[EY02687]	0	+
chr3L	15946352	15946353	P{EPgy2}Pka-C3[EY03065]	0	-
chr3L	15949423	15949424	P{EPgy2}EY10782	100	+
chr3L	15961319	15961320	P{EPgy2}CG10516[EY13059]	0	+
chr3L	15981371	15981372	P{EPgy2}Hip14[EY09853]	0	-
chr3L	16040006	16040007	P{EPgy2}th[EY07925]	0	-
chr3L	16043385	16043386	P{EPgy2}th[EY00710]	0	-
chr3L	16080596	16080597	P{EPgy2}Taspase1[EY05175]	0	-
chr3L	16083473	16083474	P{EPgy2}CG5235[EY02761]	0	-
chr3L	16099094	16099095	P{EPgy2}EY05227	0	+
chr3L	16106340	16106341	P{EPgy2}EY02856	0	+
chr3L	16122710	16122711	P{EPgy2}EY03233	0	+
chr3L	16166434	16166435	P{EPgy2}EY02953	0	+
chr3L	16187092	16187093	P{EPgy2}EY03335	0	+
chr3L	16222254	16222255	P{EPgy2}CG5027[EY06082]	0	-
chr3L	16332034	16332035	P{EPgy2}EY03792	0	-
chr3L	16360864	16360865	P{EPgy2}EY10848	0	-
chr3L	16361440	16361441	P{EPgy2}EY05131	0	+
chr3L	16371237	16371238	P{EPgy2}roq[EY09493]	0	-
chr3L	16378892	16378893	P{EPgy2}CG4729[EY02120]	0	-
chr3L	16378944	16378945	P{EPgy2}CG4729[EY13891]	0	-
chr3L	16404776	16404777	P{EPgy2}fax[EY01882]	0	-
chr3L	16476748	16476749	P{EPgy2}CG33158[EY06025]	0	-
chr3L	16478262	16478263	P{EPgy2}CG33158[EY04276]	0	+
chr3L	16567748	16567749	P{EPgy2}EY04597	0	-
chr3L	16574440	16574441	P{EPgy2}EY14384	0	-
chr3L	16574732	16574733	P{EPgy2}EY13479	0	+
chr3L	16596155	16596156	P{EPgy2}EY06781	0	-
chr3L	16605059	16605060	P{EPgy2}Su(P)[EY13245]	0	+
chr3L	16619594	16619595	P{EPgy2}Abl[EY13532]	0	-
chr3L	16654721	16654722	P{EPgy2}Baldspot[EY05228]	0	-
chr3L	16666721	16666722	P{EPgy2}EY10882	0	-
chr3L	16692362	16692363	P{EPgy2}EY02840	0	+
chr3L	16759198	16759199	P{EPgy2}Nrt[EY01507]	0	+
chr3L	16772725	16772726	P{EPgy2}CG13025[EY10081]	0	-
chr3L	16835368	16835369	P{EPgy2}EY09252	0	+
chr3L	16884254	16884255	P{EPgy2}Lmpt[EY11877]	0	+
chr3L	16948578	16948579	P{EPgy2}EY00573	0	+
chr3L	16969408	16969409	P{EPgy2}EY09825	0	+
chr3L	16984116	16984117	P{EPgy2}Exn[EY01953]	0	+
chr3L	17017463	17017464	P{EPgy2}Fit2[EY08530]	100	+
chr3L	17025305	17025306	P{EPgy2}EY08650	100	+
chr3L	17026816	17026817	P{EPgy2}EY00790	0	-
chr3L	17042611	17042612	P{EPgy2}EY14482	0	+
chr3L	17044412	17044413	P{EPgy2}rogdi[EY00034]	200	+
chr3L	17048691	17048692	P{EPgy2}EY02068	300	+
chr3L	17247511	17247512	P{EPgy2}EY01485	200	-
chr3L	17332362	17332363	P{EPgy2}EY08981	300	-
chr3L	17333070	17333071	P{EPgy2}tRNA:CR32173[EY06328]	300	-
chr3L	17408869	17408870	P{EPgy2}blot[EY13445]	0	-
chr3L	17418362	17418363	P{EPgy2}EY02200	0	-
chr3L	17418585	17418586	P{EPgy2}EY04098	0	+
chr3L	17526226	17526227	P{EPgy2}Nedd4[EY00500]	0	+
chr3L	17644779	17644780	P{EPgy2}CG32177[EY11963]	0	-
chr3L	17652280	17652281	P{EPgy2}EY00004	100	+
chr3L	17733855	17733856	P{EPgy2}Ccn[EY07571]	300	+
chr3L	17834339	17834340	P{EPgy2}CG5577[EY08509]	0	-
chr3L	17839641	17839642	P{EPgy2}EY16159	0	-
chr3L	17842872	17842873	P{EPgy2}CG7441[EY08134]	0	-
chr3L	17888802	17888803	P{EPgy2}Tsp74F[EY04256]	0	+
chr3L	18107484	18107485	P{EPgy2}CG32195[EY05483]	100	-
chr3L	18227549	18227550	P{EPgy2}EY03808	100	+
chr3L	18229783	18229784	P{EPgy2}EY02021	200	+
chr3L	18279799	18279800	P{EPgy2}EY10546	200	-
chr3L	18665547	18665548	P{EPgy2}CG18811[EY06062]	0	-
chr3L	18666230	18666231	P{EPgy2}CG18811[EY07494]	0	-
chr3L	18666235	18666236	P{EPgy2}CG18811[EY03780]	0	+
chr3L	18741887	18741888	P{EPgy2}Aut1[EY08396]	0	+
chr3L	18780235	18780236	P{EPgy2}ftz-f1[EY11507]	0	+
chr3L	18833636	18833637	P{EPgy2}Indy[EY01458]	0	-
chr3L	18834630	18834631	P{EPgy2}Indy[EY13297]	0	+
chr3L	18839454	18839455	P{EPgy2}EY12637	0	-
chr3L	18883720	18883721	P{EPgy2}EY09620	0	-
chr3L	18884102	18884103	P{EPgy2}EY00277	0	+
chr3L	18898055	18898056	P{EPgy2}CSN1b[EY06225]	0	+
chr3L	18939150	18939151	P{EPgy2}EY03006	300	+
chr3L	18988858	18988859	P{EPgy2}CG18135[EY07333]	100	+
chr3L	18988968	18988969	P{EPgy2}CG18135[EY04961]	0	-
chr3L	19038571	19038572	P{EPgy2}EY01178	0	-
chr3L	19056344	19056345	P{EPgy2}CG6812[EY02703]	0	+
chr3L	19163736	19163737	P{EPgy2}EY02025	0	-
chr3L	19257484	19257485	P{EPgy2}CG9666[EY06431]	100	-
chr3L	19257702	19257703	P{EPgy2}CG9666[EY02775]	0	+
chr3L	19445356	19445357	P{EPgy2}EY04557	300	-
chr3L	19471779	19471780	P{EPgy2}EY02894	300	-
chr3L	19579401	19579402	P{EPgy2}CG9330[EY16541]	0	+
chr3L	19614116	19614117	P{EPgy2}CG9392[EY02170]	0	+
chr3L	19635169	19635170	P{EPgy2}CG8786[EY09040]	0	+
chr3L	19784156	19784157	P{EPgy2}EY01777	0	-
chr3L	19917984	19917985	P{EPgy2}EY00794	0	+
chr3L	19922381	19922382	P{EPgy2}RhoGDI[EY02738]	0	-
chr3L	20179869	20179870	P{EPgy2}CG32223[EY10278]	0	-
chr3L	20191331	20191332	P{EPgy2}EY01833	0	+
chr3L	20191425	20191426	P{EPgy2}EY02220	0	-
chr3L	20240968	20240969	P{EPgy2}EY02874	100	+
chr3L	20295215	20295216	P{EPgy2}EY12493	100	-
chr3L	20306874	20306875	P{EPgy2}Snap[EY06922]	0	-
chr3L	20358265	20358266	P{EPgy2}Toll-9[EY14405]	0	+
chr3L	20394720	20394721	P{EPgy2}EY08564	0	-
chr3L	20409730	20409731	P{EPgy2}EY05938	100	-
chr3L	20420678	20420679	P{EPgy2}CG5274[EY05679]	0	-
chr3L	20487009	20487010	P{EPgy2}CG5130[EY12052]	0	-
chr3L	20487900	20487901	P{EPgy2}CG6020[EY06323]	0	+
chr3L	20502927	20502928	P{EPgy2}CG32425[EY01916]	0	+
chr3L	20510647	20510648	P{EPgy2}CG5059[EY04231]	0	+
chr3L	20772005	20772006	P{EPgy2}CG4289[EY02900]	0	-
chr3L	20775941	20775942	P{EPgy2}CG11399[EY11352]	0	+
chr3L	20781197	20781198	P{EPgy2}CG11396[EY04893]	0	+
chr3L	20784578	20784579	P{EPgy2}Six4[EY09833]	0	-
chr3L	20802465	20802466	P{EPgy2}EY11017	0	+
chr3L	20809128	20809129	P{EPgy2}CG3618[EY11118]	0	-
chr3L	20942739	20942740	P{EPgy2}EY01831	0	-
chr3L	20966634	20966635	P{EPgy2}CG33286[EY18684]	0	+
chr3L	21000770	21000771	P{EPgy2}skd[EY07369]	0	-
chr3L	21024381	21024382	P{EPgy2}EY00182	0	-
chr3L	21027632	21027633	P{EPgy2}EY11159	0	+
chr3L	21169063	21169064	P{EPgy2}chb[EY10173]	0	-
chr3L	21192513	21192514	P{EPgy2}CG33054[EY15412]	0	+
chr3L	21196207	21196208	P{EPgy2}CG10512[EY00040]	0	+
chr3L	21203301	21203302	P{EPgy2}EY13875	0	-
chr3L	21261130	21261131	P{EPgy2}CG9391[EY09273]	0	+
chr3L	21273085	21273086	P{EPgy2}AcCoAS[EY12601]	0	-
chr3L	21297499	21297500	P{EPgy2}CG11309[EY11999]	0	-
chr3L	21338216	21338217	P{EPgy2}CG12972[EY11662]	0	-
chr3L	21375616	21375617	P{EPgy2}EY06569	0	+
chr3L	21501026	21501027	P{EPgy2}M6[EY07032]	0	-
chr3L	21516683	21516684	P{EPgy2}CG7611[EY07631]	0	+
chr3L	21526793	21526794	P{EPgy2}Mkrn1[EY14602]	0	+
chr3L	21627663	21627664	P{EPgy2}EY01286	200	+
chr3L	21634110	21634111	P{EPgy2}EY15780	0	+
chr3L	21721756	21721757	P{EPgy2}CG11247[EY11160]	0	+
chr3L	21815061	21815062	P{EPgy2}EY07868	0	+
chr3L	21872673	21872674	P{EPgy2}EY11687	0	+
chr3L	21934851	21934852	P{EPgy2}DNApol-eta[EY07711]	0	+
chr3L	22028075	22028076	P{EPgy2}EY00127	0	+
chr3L	22059229	22059230	P{EPgy2}CG14561[EY01921]	300	-
chr3L	22067586	22067587	P{EPgy2}CG7133[EY05523]	200	+
chr3L	22082126	22082127	P{EPgy2}EY00386	300	+
chr3L	22256424	22256425	P{EPgy2}EY12792	0	-
chr3L	22454267	22454268	P{EPgy2}laza[EY04417]	0	+
chr3L	22681810	22681811	P{EPgy2}EY03289	300	+
chr3L	22717427	22717428	P{EPgy2}mael[EY08554]	100	+
chr3L	22720890	22720891	P{EPgy2}EY09806	100	-
chr3L	22721216	22721217	P{EPgy2}CG11367[EY01681]	100	+
chr3L	22734471	22734472	P{EPgy2}l(3)04053[EY01744]	0	-
chr3L	22735142	22735143	P{EPgy2}EY07258	0	+
chr3L	22773927	22773928	P{EPgy2}SPoCk[EY02005]	0	+
chr3L	22828348	22828349	P{EPgy2}EY14392	0	-
chr3L	22830922	22830923	P{EPgy2}CG11226[EY16243]	0	-
chr3L	22864157	22864158	P{EPgy2}Arf79F[EY08473]	0	-
chr3L	22864989	22864990	P{EPgy2}Arf79F[EY00996]	100	+
chr3L	22866775	22866776	P{EPgy2}CG11109[EY01212]	200	-
chr3L	22882329	22882330	P{EPgy2}slif[EY03570]	200	+
chr3L	22894969	22894970	P{EPgy2}EY01901	300	-
chr3R	107375	107376	P{EPgy2}cpx[EY08838]	0	-
chr3R	163544	163545	P{EPgy2}CG1103[EY00567]	0	+
chr3R	172397	172398	P{EPgy2}EY03168	0	+
chr3R	181457	181458	P{EPgy2}EY12104	0	+
chr3R	204647	204648	P{EPgy2}CG11739[EY01545]	0	+
chr3R	213484	213485	P{EPgy2}tub[EY12337]	0	-
chr3R	216112	216113	P{EPgy2}CG14646[EY04443]	0	+
chr3R	223614	223615	P{EPgy2}EY04016	0	-
chr3R	228804	228805	P{EPgy2}growl[EY11645]	0	+
chr3R	254727	254728	P{EPgy2}CG9809[EY05931]	0	-
chr3R	279171	279172	P{EPgy2}EY10513	0	-
chr3R	301757	301758	P{EPgy2}EY02231	0	-
chr3R	370405	370406	P{EPgy2}EY13598	100	+
chr3R	394474	394475	P{EPgy2}EY12206	200	+
chr3R	471620	471622	P{EPgy2}EY12268	0	-
chr3R	485296	485297	P{EPgy2}EY10797	0	+
chr3R	540079	540080	P{EPgy2}EY03498	0	+
chr3R	557677	557678	P{EPgy2}EY07374	0	-
chr3R	636016	636017	P{EPgy2}Hus1-like[EY14510]	0	+
chr3R	637793	637794	P{EPgy2}EY03963	0	+
chr3R	736272	736273	P{EPgy2}EY00866	0	-
chr3R	773653	773654	P{EPgy2}snRNA:U1:82Eb[EY04087]	0	+
chr3R	860447	860448	P{EPgy2}EY01806	0	+
chr3R	985246	985247	P{EPgy2}dpr16[EY04150]	200	-
chr3R	1049093	1049094	P{EPgy2}CG2604[EY05974]	0	-
chr3R	1051955	1051956	P{EPgy2}CG1115[EY06250]	0	+
chr3R	1057889	1057890	P{EPgy2}katanin-60[EY05593]	0	+
chr3R	1057980	1057981	P{EPgy2}EY09078	0	-
chr3R	1076964	1076965	P{EPgy2}CG12163[EY02656]	0	-
chr3R	1090647	1090648	P{EPgy2}Hph[EY02317]	0	+
chr3R	1180419	1180420	P{EPgy2}CG11999[EY08445]	100	-
chr3R	1183898	1183899	P{EPgy2}Prosbeta4[EY10024]	0	-
chr3R	1194084	1194085	P{EPgy2}EY07850	0	-
chr3R	1290415	1290416	P{EPgy2}PEK[EY09578]	0	-
chr3R	1293726	1293727	P{EPgy2}CG12162[EY08866]	0	-
chr3R	1300624	1300625	P{EPgy2}Hcs[EY14537]	0	+
chr3R	1329645	1329646	P{EPgy2}EY07400	200	+
chr3R	1373477	1373478	P{EPgy2}CG2519[EY00928]	0	+
chr3R	1376320	1376321	P{EPgy2}mia[EY07883]	0	-
chr3R	1391090	1391091	P{EPgy2}CG12746[EY10535]	0	-
chr3R	1396847	1396848	P{EPgy2}CRMP[EY04380]	0	+
chr3R	1426311	1426312	P{EPgy2}exba[EY11022]	300	-
chr3R	1437687	1437688	P{EPgy2}Rga[EY10731]	0	-
chr3R	1449830	1449831	P{EPgy2}CG33201[EY05334]	0	-
chr3R	1474089	1474090	P{EPgy2}MTA1-like[EY10750]	0	-
chr3R	1474822	1474823	P{EPgy2}sec23[EY06757]	0	+
chr3R	1480530	1480531	P{EPgy2}CG2185[EY07304]	0	-
chr3R	1485604	1485605	P{EPgy2}EY00712	0	-
chr3R	1498528	1498529	P{EPgy2}CG1347[EY03045]	0	+
chr3R	1527998	1527999	P{EPgy2}EY00351	0	+
chr3R	1546097	1546098	P{EPgy2}EY09286	0	-
chr3R	1627929	1627930	P{EPgy2}EY03399	0	-
chr3R	1650521	1650522	P{EPgy2}CG10981[EY09862]	0	-
chr3R	1687661	1687662	P{EPgy2}CG2017[EY03010]	0	+
chr3R	1850170	1850171	P{EPgy2}EY13905	100	-
chr3R	1932296	1932297	P{EPgy2}EY02492	0	+
chr3R	2176152	2176153	P{EPgy2}Hr83[EY10050]	0	-
chr3R	2194694	2194695	P{EPgy2}CG10286[EY08431]	0	+
chr3R	2231538	2231539	P{EPgy2}CG1021[EY08071]	0	+
chr3R	2361296	2361297	P{EPgy2}dpr11[EY06824]	0	+
chr3R	2485886	2485887	P{EPgy2}EY03126	100	-
chr3R	2901370	2901371	P{EPgy2}CG1943[EY04914]	0	-
chr3R	2911356	2911357	P{EPgy2}CG1091[EY00519]	0	+
chr3R	2934182	2934183	P{EPgy2}Alh[EY10324]	0	-
chr3R	2939062	2939063	P{EPgy2}Alh[EY11091]	0	+
chr3R	2939069	2939070	P{EPgy2}Alh[EY12576]	0	-
chr3R	2949868	2949869	P{EPgy2}Alh[EY07839]	0	+
chr3R	2977080	2977081	P{EPgy2}EY00044	0	-
chr3R	3091720	3091721	P{EPgy2}EY09259	300	+
chr3R	3093282	3093283	P{EPgy2}SytIV[EY12073]	100	+
chr3R	3301069	3301070	P{EPgy2}EY01171	100	+
chr3R	3716820	3716821	P{EPgy2}mRpS9[EY02265]	100	-
chr3R	3739454	3739455	P{EPgy2}EY05926	0	+
chr3R	3821694	3821695	P{EPgy2}CG31466[EY06682]	0	+
chr3R	3839526	3839527	P{EPgy2}EY05732	0	+
chr3R	3852849	3852850	P{EPgy2}CG2747[EY06823]	0	-
chr3R	3859070	3859071	P{EPgy2}Tom34[EY03034]	0	+
chr3R	3916295	3916296	P{EPgy2}EY03167	0	+
chr3R	3919804	3919805	P{EPgy2}EY10020	0	+
chr3R	3931110	3931111	P{EPgy2}puc[EY09772]	0	+
chr3R	3948444	3948445	P{EPgy2}CG7878[EY03806]	0	+
chr3R	4129804	4129805	P{EPgy2}EY01553	0	-
chr3R	4188274	4188275	P{EPgy2}EY11731	0	-
chr3R	4303347	4303348	P{EPgy2}EY08807	100	-
chr3R	4478720	4478721	P{EPgy2}EY01380	0	-
chr3R	4486130	4486131	P{EPgy2}bel[EY08943]	0	-
chr3R	4489466	4489467	P{EPgy2}p[EY00893]	0	+
chr3R	4490038	4490039	P{EPgy2}EY08425	0	-
chr3R	4495304	4495305	P{EPgy2}CG8036[EY04835]	0	+
chr3R	4502357	4502358	P{EPgy2}EY08781	0	+
chr3R	4548935	4548936	P{EPgy2}EY06496	0	+
chr3R	4557817	4557818	P{EPgy2}CG8202[EY01711]	0	+
chr3R	4573400	4573401	P{EPgy2}EY08172	0	-
chr3R	4581314	4581315	P{EPgy2}CG11768[EY06342]	100	-
chr3R	4632536	4632537	P{EPgy2}CG8359[EY18943]	0	+
chr3R	4645664	4645665	P{EPgy2}CG9821[EY11495]	0	-
chr3R	4650171	4650172	P{EPgy2}CG8379[EY07705]	0	+
chr3R	4683376	4683377	P{EPgy2}EY00825	0	-
chr3R	4699416	4699417	P{EPgy2}pyd[EY04259]	0	+
chr3R	4770663	4770664	P{EPgy2}CG11964[EY01439]	0	+
chr3R	4781343	4781344	P{EPgy2}EY16110	0	-
chr3R	4781368	4781369	P{EPgy2}CG11966[EY06009]	0	-
chr3R	4806951	4806952	P{EPgy2}CG11967[EY02287]	0	+
chr3R	4841177	4841178	P{EPgy2}CG11986[EY16734]	0	-
chr3R	4873591	4873592	P{EPgy2}Nmdmc[EY08061]	0	-
chr3R	4878201	4878202	P{EPgy2}EY01176	0	+
chr3R	4883039	4883040	P{EPgy2}CG11033[EY01336]	0	+
chr3R	4890796	4890797	P{EPgy2}CG18005[EY06611]	0	-
chr3R	4925910	4925911	P{EPgy2}pum[EY03021]	0	+
chr3R	4986269	4986271	P{EPgy2}pum[EY11048]	0	-
chr3R	5018279	5018280	P{EPgy2}pum[EY08312]	200	-
chr3R	5052557	5052558	P{EPgy2}pum[EY00114]	0	-
chr3R	5072992	5072993	P{EPgy2}EY03989	0	+
chr3R	5084697	5084698	P{EPgy2}CG8436[EY05475]	0	+
chr3R	5160305	5160306	P{EPgy2}CG8866[EY18321]	0	+
chr3R	5165387	5165388	P{EPgy2}EY08526	0	-
chr3R	5220285	5220286	P{EPgy2}EY04069	0	+
chr3R	5230013	5230014	P{EPgy2}EY01001	0	-
chr3R	5287290	5287291	P{EPgy2}EY12618	200	+
chr3R	5336550	5336551	P{EPgy2}Ras85D[EY00505]	0	-
chr3R	5341610	5341611	P{EPgy2}EY02249	0	-
chr3R	5341776	5341777	P{EPgy2}CG8176[EY10122]	0	+
chr3R	5369416	5369417	P{EPgy2}mura[EY00506]	0	-
chr3R	5377202	5377203	P{EPgy2}mura[EY03448]	0	-
chr3R	5377492	5377493	P{EPgy2}mura[EY11688]	0	+
chr3R	5377507	5377508	P{EPgy2}mura[EY15210]	0	-
chr3R	5385613	5385614	P{EPgy2}MBD-like[EY04582]	0	+
chr3R	5389371	5389372	P{EPgy2}CG9393[EY06037]	0	-
chr3R	5403784	5403785	P{EPgy2}Kap-alpha3[EY02572]	0	-
chr3R	5456563	5456564	P{EPgy2}Crc[EY03142]	0	-
chr3R	5503742	5503743	P{EPgy2}CG16817[EY05607]	0	-
chr3R	5566634	5566635	P{EPgy2}EY06979	0	+
chr3R	5573822	5573823	P{EPgy2}PpD3[EY02912]	0	+
chr3R	5585633	5585634	P{EPgy2}CG8417[EY15077]	0	-
chr3R	5588670	5588671	P{EPgy2}EY10332	0	+
chr3R	5594177	5594178	P{EPgy2}MED6[EY05087]	0	+
chr3R	5597691	5597692	P{EPgy2}CG12946[EY13506]	0	-
chr3R	5610609	5610610	P{EPgy2}CG8500[EY03670]	0	+
chr3R	5634776	5634777	P{EPgy2}CG9461[EY09314]	0	-
chr3R	5811801	5811802	P{EPgy2}EY04651	0	-
chr3R	5868618	5868619	P{EPgy2}EY09452	0	+
chr3R	5996222	5996223	P{EPgy2}EY08208	0	+
chr3R	6015387	6015388	P{EPgy2}EY01930	0	+
chr3R	6158884	6158885	P{EPgy2}EY10169	0	+
chr3R	6177804	6177805	P{EPgy2}jumu[EY10708]	0	+
chr3R	6213842	6213843	P{EPgy2}EY00616	0	+
chr3R	6238619	6238620	P{EPgy2}Irp-1B[EY00440]	0	-
chr3R	6586730	6586731	P{EPgy2}EY09979	0	+
chr3R	6675723	6675724	P{EPgy2}EY11584	0	-
chr3R	6683641	6683642	P{EPgy2}CG4570[EY02388]	0	+
chr3R	6702083	6702084	P{EPgy2}EY00594	0	+
chr3R	6710748	6710749	P{EPgy2}EY10116	0	-
chr3R	6981550	6981551	P{EPgy2}Ugt86Dc[EY09968]	100	+
chr3R	6982674	6982675	P{EPgy2}EY10833	0	+
chr3R	6998493	6998494	P{EPgy2}EY02716	0	+
chr3R	7060889	7060890	P{EPgy2}CG17184[EY11874]	0	-
chr3R	7069684	7069685	P{EPgy2}CG17734[EY06693]	100	-
chr3R	7107463	7107464	P{EPgy2}EY04626	200	+
chr3R	7146790	7146791	P{EPgy2}EY05179	300	+
chr3R	7261279	7261280	P{EPgy2}CG6744[EY03872]	0	-
chr3R	7445610	7445611	P{EPgy2}Jupiter[EY12643]	0	-
chr3R	7567496	7567497	P{EPgy2}mus309[EY03745]	0	-
chr3R	7584268	7584269	P{EPgy2}Lk6[EY00547]	0	-
chr3R	7590172	7590173	P{EPgy2}Lk6[EY14119]	0	+
chr3R	7604113	7604114	P{EPgy2}l(3)neo38[EY07970]	0	+
chr3R	7694584	7694585	P{EPgy2}EY00805	0	+
chr3R	7782337	7782338	P{EPgy2}EY06248	0	+
chr3R	7782349	7782350	P{EPgy2}Hsp70Aa[EY09953]	0	-
chr3R	7784115	7784116	P{EPgy2}Hsp70Ab[EY01148]	0	+
chr3R	7788891	7788892	P{EPgy2}aur[EY03490]	0	-
chr3R	7793170	7793171	P{EPgy2}CG12213[EY03020]	0	+
chr3R	7810453	7810454	P{EPgy2}EY04742	0	-
chr3R	7831376	7831377	P{EPgy2}EY12666	0	-
chr3R	7836157	7836158	P{EPgy2}EY11853	0	-
chr3R	7836499	7836500	P{EPgy2}EY03907	0	+
chr3R	7891312	7891313	P{EPgy2}EY01924	200	+
chr3R	7913307	7913308	P{EPgy2}EY14731	200	-
chr3R	8047555	8047556	P{EPgy2}EY06287	0	-
chr3R	8195290	8195291	P{EPgy2}EY02348	0	+
chr3R	8251994	8251995	P{EPgy2}EY04938	0	+
chr3R	8255015	8255016	P{EPgy2}EY07769	0	-
chr3R	8256767	8256768	P{EPgy2}CG5245[EY01254]	0	+
chr3R	8269737	8269738	P{EPgy2}desat1[EY07679]	0	+
chr3R	8275000	8275001	P{EPgy2}EY01084	0	+
chr3R	8293528	8293529	P{EPgy2}EY14545	0	-
chr3R	8454126	8454127	P{EPgy2}CG6359[EY05688]	0	+
chr3R	8787418	8787419	P{EPgy2}granny-smith[EY07602]	100	+
chr3R	8827729	8827730	P{EPgy2}CG7518[EY02034]	0	-
chr3R	8837389	8837390	P{EPgy2}CtBP[EY03427]	0	+
chr3R	8856625	8856626	P{EPgy2}EY13387	0	-
chr3R	8856857	8856858	P{EPgy2}l(3)87Df[EY12045]	0	-
chr3R	9226389	9226390	P{EPgy2}CG9796[EY03831]	0	-
chr3R	9276098	9276099	P{EPgy2}EY08788	100	+
chr3R	9472713	9472714	P{EPgy2}rin[EY05170]	0	-
chr3R	9509694	9509695	P{EPgy2}omd[EY03622]	0	+
chr3R	9512532	9512533	P{EPgy2}flfl[EY03585]	0	+
chr3R	9540072	9540073	P{EPgy2}EY08215	0	-
chr3R	9790648	9790649	P{EPgy2}Orc2[EY04752]	0	-
chr3R	9809601	9809602	P{EPgy2}rdx[EY11582]	0	-
chr3R	9814420	9814421	P{EPgy2}rdx[EY15242]	0	-
chr3R	9857671	9857672	P{EPgy2}rdx[EY16412]	0	-
chr3R	9876588	9876589	P{EPgy2}EY08812	0	+
chr3R	9882621	9882622	P{EPgy2}EY11248	100	+
chr3R	9900676	9900677	P{EPgy2}foxo[EY16506]	0	+
chr3R	9934169	9934170	P{EPgy2}EY00706	0	+
chr3R	9934360	9934361	P{EPgy2}EY12729	0	-
chr3R	10108570	10108571	P{EPgy2}trx[EY13717]	0	-
chr3R	10187496	10187497	P{EPgy2}NK7.1[EY06677]	0	-
chr3R	10417301	10417302	P{EPgy2}EY07738	0	+
chr3R	10451530	10451531	P{EPgy2}His4r[EY06726]	0	+
chr3R	10475467	10475468	P{EPgy2}l(3)L1231[EY14558]	0	-
chr3R	10482100	10482101	P{EPgy2}EY04028	100	-
chr3R	10485175	10485176	P{EPgy2}CG3508[EY14285]	0	+
chr3R	10485186	10485187	P{EPgy2}CG3508[EY16325]	0	-
chr3R	10512928	10512929	P{EPgy2}EY03366	0	-
chr3R	10523037	10523038	P{EPgy2}EY00279	0	-
chr3R	10549952	10549953	P{EPgy2}CG33967[EY03746]	0	-
chr3R	10554888	10554889	P{EPgy2}CG7530[EY04670]	0	+
chr3R	10557377	10557378	P{EPgy2}EY03047	0	-
chr3R	10637324	10637325	P{EPgy2}EY15736	0	+
chr3R	10637516	10637517	P{EPgy2}EY02982	0	-
chr3R	10668872	10668873	P{EPgy2}btsz[EY03603]	0	+
chr3R	10712123	10712124	P{EPgy2}EY08307	0	+
chr3R	10715918	10715919	P{EPgy2}CG3731[EY10998]	0	+
chr3R	10719715	10719716	P{EPgy2}EY04913	0	-
chr3R	10921366	10921367	P{EPgy2}EY00151	0	+
chr3R	10957663	10957664	P{EPgy2}EY05845	0	+
chr3R	10957670	10957671	P{EPgy2}EY08416	0	-
chr3R	11022924	11022925	P{EPgy2}CG4196[EY10895]	0	+
chr3R	11024211	11024212	P{EPgy2}CG4196[EY14341]	0	+
chr3R	11044960	11044961	P{EPgy2}EY00704	0	+
chr3R	11075680	11075681	P{EPgy2}CG6499[EY02782]	0	-
chr3R	11089206	11089207	P{EPgy2}EY02255	0	+
chr3R	11094406	11094407	P{EPgy2}CG4334[EY11179]	0	-
chr3R	11101280	11101281	P{EPgy2}CG4338[EY07199]	0	-
chr3R	11156469	11156470	P{EPgy2}mRpL9[EY11025]	0	+
chr3R	11158913	11158914	P{EPgy2}EY04996	0	+
chr3R	11311840	11311841	P{EPgy2}EY13776	0	-
chr3R	11372678	11372679	P{EPgy2}CG6045[EY01240]	0	-
chr3R	11595084	11595085	P{EPgy2}EY11647	200	+
chr3R	11619074	11619075	P{EPgy2}Acyp2[EY00417]	0	+
chr3R	11619473	11619474	P{EPgy2}EY07159	0	+
chr3R	11629957	11629958	P{EPgy2}EY03461	0	+
chr3R	11761147	11761148	P{EPgy2}Sap47[EY07944]	100	-
chr3R	11789516	11789517	P{EPgy2}CG4287[EY07934]	100	-
chr3R	11798971	11798972	P{EPgy2}EY00296	0	-
chr3R	11875111	11875112	P{EPgy2}ird5[EY02434]	0	-
chr3R	11923390	11923391	P{EPgy2}EY00454	0	-
chr3R	11972483	11972484	P{EPgy2}CG5903[EY11938]	0	+
chr3R	12012744	12012745	P{EPgy2}sra[EY07182]	0	+
chr3R	12049247	12049248	P{EPgy2}EY02182	0	+
chr3R	12051739	12051740	P{EPgy2}EY01434	0	+
chr3R	12073086	12073087	P{EPgy2}EY01909	0	+
chr3R	12079566	12079567	P{EPgy2}EY03864	0	+
chr3R	12098728	12098729	P{EPgy2}gish[EY06451]	0	+
chr3R	12127125	12127126	P{EPgy2}gish[EY15206]	0	+
chr3R	12131417	12131418	P{EPgy2}EY01238	0	-
chr3R	12185012	12185013	P{EPgy2}CG17931[EY09918]	0	-
chr3R	12280334	12280335	P{EPgy2}CG10405[EY07172]	0	-
chr3R	12281771	12281772	P{EPgy2}EY10961	0	+
chr3R	12328188	12328189	P{EPgy2}EY09983	0	+
chr3R	12450980	12450981	P{EPgy2}Fas1[EY06622]	0	+
chr3R	12465981	12465982	P{EPgy2}nonA-l[EY05999]	0	+
chr3R	12478005	12478006	P{EPgy2}EY19312	100	-
chr3R	12848763	12848764	P{EPgy2}EY15388	0	+
chr3R	12866267	12866268	P{EPgy2}EY05487	0	+
chr3R	12866284	12866285	P{EPgy2}EY11064	0	-
chr3R	12866397	12866398	P{EPgy2}EY09985	0	+
chr3R	12868789	12868790	P{EPgy2}CG3995[EY03827]	0	-
chr3R	12880491	12880492	P{EPgy2}EY00775	0	+
chr3R	12903843	12903844	P{EPgy2}Keap1[EY02632]	0	-
chr3R	12907668	12907669	P{EPgy2}kuk[EY07696]	0	-
chr3R	12969141	12969142	P{EPgy2}EY02138	0	+
chr3R	13360093	13360094	P{EPgy2}CG5823[EY15491]	0	-
chr3R	13429544	13429545	P{EPgy2}EY12854	0	-
chr3R	13432077	13432078	P{EPgy2}sll[EY02631]	0	+
chr3R	13480257	13480258	P{EPgy2}EY09902	100	-
chr3R	13492251	13492252	P{EPgy2}CG14322[EY12537]	200	-
chr3R	13492283	13492284	P{EPgy2}CG14322[EY14740]	200	+
chr3R	13505447	13505448	P{EPgy2}alt[EY11035]	0	-
chr3R	13508122	13508123	P{EPgy2}alt[EY03297]	0	+
chr3R	13545178	13545179	P{EPgy2}pxt[EY03052]	100	+
chr3R	13615643	13615644	P{EPgy2}EY04910	0	-
chr3R	13620317	13620318	P{EPgy2}EY01540	0	-
chr3R	13628667	13628668	P{EPgy2}CG17806[EY05796]	0	+
chr3R	13631915	13631916	P{EPgy2}CG17801[EY09613]	0	+
chr3R	13710796	13710797	P{EPgy2}Rim[EY05246]	200	+
chr3R	14011210	14011211	P{EPgy2}CG7208[EY06955]	0	-
chr3R	14081233	14081234	P{EPgy2}EY03709	0	-
chr3R	14100866	14100867	P{EPgy2}eIF-1A[EY04874]	0	+
chr3R	14127459	14127460	P{EPgy2}EY00186	0	-
chr3R	14222687	14222688	P{EPgy2}Vha100-2[EY10255]	0	-
chr3R	14224968	14224969	P{EPgy2}koko[EY10682]	0	+
chr3R	14229075	14229076	P{EPgy2}koko[EY16502]	0	-
chr3R	14238595	14238596	P{EPgy2}EY12147	0	-
chr3R	14276021	14276022	P{EPgy2}fru[EY09280]	100	-
chr3R	14306600	14306601	P{EPgy2}EY02366	100	+
chr3R	14398847	14398848	P{EPgy2}fray[EY05839]	0	+
chr3R	14489565	14489566	P{EPgy2}Gos28[EY14669]	0	-
chr3R	14496694	14496695	P{EPgy2}CG7702[EY00368]	0	+
chr3R	14506258	14506259	P{EPgy2}EY07667	100	+
chr3R	14548400	14548401	P{EPgy2}Cha[EY11136]	200	+
chr3R	14566149	14566150	P{EPgy2}Mekk1[EY11461]	0	-
chr3R	14569279	14569280	P{EPgy2}Mekk1[EY02276]	0	-
chr3R	14732483	14732484	P{EPgy2}endoA[EY02730]	0	-
chr3R	14739674	14739675	P{EPgy2}EY11771	0	-
chr3R	14806941	14806942	P{EPgy2}EY18828	0	-
chr3R	14859267	14859268	P{EPgy2}EY08414	0	+
chr3R	14976671	14976672	P{EPgy2}CG5835[EY08453]	0	-
chr3R	14979400	14979401	P{EPgy2}CG5835[EY05431]	0	-
chr3R	14983800	14983801	P{EPgy2}CG11779[EY01331]	0	+
chr3R	15006345	15006346	P{EPgy2}EY11161	0	+
chr3R	15052652	15052653	P{EPgy2}CG11703[EY19006]	0	-
chr3R	15289209	15289210	P{EPgy2}EY08889	0	+
chr3R	15467099	15467100	P{EPgy2}CG16718[EY09647]	0	-
chr3R	15474147	15474148	P{EPgy2}CG6195[EY02597]	0	-
chr3R	15476809	15476810	P{EPgy2}EY15727	0	-
chr3R	15662786	15662787	P{EPgy2}EY12498	0	-
chr3R	15703180	15703181	P{EPgy2}EY16154	0	-
chr3R	15716584	15716585	P{EPgy2}EY00318	0	+
chr3R	15735575	15735576	P{EPgy2}RhoGAP92B[EY16521]	0	+
chr3R	15834226	15834227	P{EPgy2}Hs6st[EY09299]	0	+
chr3R	15847066	15847067	P{EPgy2}EY01260	0	+
chr3R	16375558	16375559	P{EPgy2}Stat92E[EY10528]	0	-
chr3R	16414048	16414049	P{EPgy2}Sep2[EY05856]	0	-
chr3R	16448344	16448345	P{EPgy2}H[EY03696]	0	+
chr3R	16460570	16460571	P{EPgy2}EY06588	0	-
chr3R	16508894	16508895	P{EPgy2}EY08289	100	-
chr3R	16579058	16579059	P{EPgy2}CG42322[EY05207]	100	-
chr3R	16644725	16644726	P{EPgy2}EY09416	0	+
chr3R	16647606	16647607	P{EPgy2}EY03235	0	-
chr3R	16649531	16649532	P{EPgy2}CG17272[EY01818]	0	-
chr3R	16658406	16658407	P{EPgy2}EY07010	0	-
chr3R	16783417	16783418	P{EPgy2}Atpalpha[EY02875]	0	+
chr3R	16803867	16803868	P{EPgy2}EY03906	200	+
chr3R	16886479	16886480	P{EPgy2}Mvl[EY09165]	0	-
chr3R	16890105	16890106	P{EPgy2}Cortactin[EY10111]	0	-
chr3R	16890848	16890849	P{EPgy2}EY08209	0	+
chr3R	16920252	16920253	P{EPgy2}RhoGAP93B[EY07136]	0	+
chr3R	16923503	16923504	P{EPgy2}RhoGAP93B[EY06358]	0	-
chr3R	16927442	16927443	P{EPgy2}EY16920	0	+
chr3R	16934199	16934200	P{EPgy2}rtet[EY07907]	0	+
chr3R	16966471	16966472	P{EPgy2}SNF4Agamma[EY07066]	0	+
chr3R	17049280	17049281	P{EPgy2}EY14143	0	+
chr3R	17150180	17150181	P{EPgy2}CG16791[EY08987]	0	-
chr3R	17152357	17152358	P{EPgy2}CG31182[EY06350]	0	-
chr3R	17175339	17175340	P{EPgy2}EY10282	0	-
chr3R	17431541	17431542	P{EPgy2}EY00681	0	-
chr3R	17458554	17458555	P{EPgy2}E2f[EY05005]	0	-
chr3R	17464380	17464381	P{EPgy2}E2f[EY08459]	0	-
chr3R	17486706	17486707	P{EPgy2}EY03621	0	-
chr3R	17648178	17648179	P{EPgy2}Caki[EY07081]	0	-
chr3R	17655431	17655432	P{EPgy2}EY06167	0	+
chr3R	17660412	17660413	P{EPgy2}EY11817	0	-
chr3R	17676489	17676490	P{EPgy2}EY06917	0	-
chr3R	17681989	17681990	P{EPgy2}EY08964	0	+
chr3R	17697775	17697776	P{EPgy2}CG31431[EY19101]	0	+
chr3R	17701017	17701018	P{EPgy2}EY10070	0	-
chr3R	17748854	17748855	P{EPgy2}EY07441	0	-
chr3R	17844927	17844928	P{EPgy2}CG6439[EY00276]	0	+
chr3R	17860221	17860222	P{EPgy2}BG4[EY14017]	0	+
chr3R	17860942	17860943	P{EPgy2}BG4[EY10870]	0	+
chr3R	17959450	17959451	P{EPgy2}EY04643	0	+
chr3R	17965657	17965658	P{EPgy2}CG31163[EY06961]	0	-
chr3R	18031319	18031320	P{EPgy2}CG31163[EY09050]	0	-
chr3R	18188256	18188257	P{EPgy2}PSR[EY07193]	0	-
chr3R	18201638	18201639	P{EPgy2}EY09358	0	+
chr3R	18250486	18250487	P{EPgy2}EY02787	0	-
chr3R	18273834	18273835	P{EPgy2}CG34376[EY05255]	0	+
chr3R	18280062	18280063	P{EPgy2}CG34376[EY16092]	0	+
chr3R	18357699	18357700	P{EPgy2}EY14575	0	+
chr3R	18413457	18413458	P{EPgy2}btn[EY01209]	0	-
chr3R	18490543	18490544	P{EPgy2}CG17623[EY02219]	200	-
chr3R	18512183	18512184	P{EPgy2}Gclm[EY13184]	0	-
chr3R	18524052	18524053	P{EPgy2}Cyp6d4[EY04319]	0	-
chr3R	18526597	18526598	P{EPgy2}Ccap[EY15558]	100	+
chr3R	18576513	18576514	P{EPgy2}CG7023[EY00249]	0	+
chr3R	18576553	18576554	P{EPgy2}EY09946	0	-
chr3R	18724851	18724852	P{EPgy2}EY12076	300	+
chr3R	18878248	18878249	P{EPgy2}p53[EY09278]	0	+
chr3R	18879323	18879324	P{EPgy2}p53[EY16724]	0	+
chr3R	18879425	18879426	P{EPgy2}p53[EY14108]	0	+
chr3R	18943845	18943846	P{EPgy2}EY02800	0	+
chr3R	18944047	18944048	P{EPgy2}EY09013	0	+
chr3R	18983185	18983186	P{EPgy2}unk[EY03956]	0	-
chr3R	19047686	19047687	P{EPgy2}EY08884	0	-
chr3R	19074854	19074855	P{EPgy2}EY08274	100	+
chr3R	19106622	19106623	P{EPgy2}cdc16[EY12544]	0	+
chr3R	19173347	19173348	P{EPgy2}EY05132	0	-
chr3R	19182245	19182246	P{EPgy2}EY08956	0	-
chr3R	19427386	19427387	P{EPgy2}EY02921	200	-
chr3R	19520480	19520481	P{EPgy2}EY02072	0	+
chr3R	19565730	19565731	P{EPgy2}Hmgcr[EY04833]	0	+
chr3R	19578509	19578511	P{EPgy2}CG10225[EY10605]	0	-
chr3R	19586289	19586290	P{EPgy2}CG10219[EY00699]	0	-
chr3R	19599884	19599885	P{EPgy2}EY04005	0	-
chr3R	19644961	19644962	P{EPgy2}EY09881	0	+
chr3R	19715798	19715799	P{EPgy2}EY09201	0	-
chr3R	19716796	19716797	P{EPgy2}EY02323	0	+
chr3R	19748789	19748790	P{EPgy2}EY02646	0	+
chr3R	19757428	19757429	P{EPgy2}CG13599[EY08519]	0	-
chr3R	19759182	19759183	P{EPgy2}RpS19b[EY00801]	0	-
chr3R	19759296	19759297	P{EPgy2}EY00316	0	+
chr3R	19766195	19766196	P{EPgy2}Gdh[EY07150]	0	-
chr3R	19768845	19768847	P{EPgy2}EY02116	0	-
chr3R	19812248	19812249	P{EPgy2}CG13603[EY01759]	0	+
chr3R	19818843	19818844	P{EPgy2}Rab7[EY10675]	0	-
chr3R	19821759	19821760	P{EPgy2}CG33108[EY04458]	0	-
chr3R	19857107	19857108	P{EPgy2}KrT95D[EY12552]	0	-
chr3R	19863951	19863952	P{EPgy2}spas[EY11760]	0	+
chr3R	19873106	19873107	P{EPgy2}Rox8[EY04187]	0	+
chr3R	19873960	19873961	P{EPgy2}Rox8[EY02351]	0	-
chr3R	19877370	19877371	P{EPgy2}CG5991[EY03559]	0	+
chr3R	19883105	19883106	P{EPgy2}EY00050	0	+
chr3R	19931494	19931495	P{EPgy2}4EHP[EY08369]	0	-
chr3R	19978247	19978248	P{EPgy2}CG6178[EY07693]	0	+
chr3R	19987824	19987825	P{EPgy2}CG6182[EY08283]	0	-
chr3R	19989257	19989258	P{EPgy2}EY09246	0	-
chr3R	19998308	19998309	P{EPgy2}EY06877	0	+
chr3R	20019154	20019155	P{EPgy2}EY03510	0	-
chr3R	20019625	20019626	P{EPgy2}CG6204[EY02755]	0	-
chr3R	20046757	20046758	P{EPgy2}twin[EY02330]	0	-
chr3R	20056629	20056630	P{EPgy2}EY01848	0	+
chr3R	20056636	20056637	P{EPgy2}EY13048	0	-
chr3R	20060122	20060123	P{EPgy2}mask[EY03656]	0	+
chr3R	20060665	20060666	P{EPgy2}mask[EY08185]	0	+
chr3R	20096946	20096947	P{EPgy2}jar[EY06619]	0	-
chr3R	20098956	20098957	P{EPgy2}Orct2[EY06405]	0	-
chr3R	20109483	20109484	P{EPgy2}EY14693	0	+
chr3R	20115938	20115939	P{EPgy2}CG6364[EY10942]	0	-
chr3R	20121643	20121644	P{EPgy2}crb[EY06985]	0	+
chr3R	20144180	20144181	P{EPgy2}EY08422	0	-
chr3R	20159017	20159018	P{EPgy2}CG5728[EY06964]	0	-
chr3R	20340825	20340826	P{EPgy2}EY04517	100	+
chr3R	20344040	20344041	P{EPgy2}Pp1alpha-96A[EY12810]	0	+
chr3R	20411616	20411617	P{EPgy2}mld[EY15999]	0	+
chr3R	20448649	20448650	P{EPgy2}mld[EY12290]	0	-
chr3R	20451876	20451877	P{EPgy2}atl[EY07916]	0	+
chr3R	20480909	20480910	P{EPgy2}CG6695[EY11917]	0	+
chr3R	20545754	20545755	P{EPgy2}tok[EY00956]	200	+
chr3R	20625312	20625313	P{EPgy2}CG18410[EY08938]	0	+
chr3R	20630930	20630932	P{EPgy2}polybromo[EY14080]	0	+
chr3R	20630953	20630954	P{EPgy2}polybromo[EY14730]	0	-
chr3R	20639715	20639716	P{EPgy2}CG5807[EY06164]	0	-
chr3R	20696562	20696563	P{EPgy2}CycB3[EY08012]	0	-
chr3R	20702020	20702021	P{EPgy2}CG3744[EY06046]	0	-
chr3R	20743896	20743897	P{EPgy2}CG11168[EY16053]	0	+
chr3R	20751279	20751280	P{EPgy2}CG17462[EY05585]	0	+
chr3R	20770695	20770696	P{EPgy2}EY00344	0	+
chr3R	20770944	20770945	P{EPgy2}EY04790	0	-
chr3R	20850989	20850990	P{EPgy2}Hr96[EY02171]	0	-
chr3R	21009487	21009488	P{EPgy2}EY11735	0	+
chr3R	21040911	21040912	P{EPgy2}EY16884	0	-
chr3R	21070530	21070531	P{EPgy2}bam[EY04821]	0	+
chr3R	21070789	21070790	P{EPgy2}bam[EY03755]	0	+
chr3R	21129818	21129819	P{EPgy2}EY10184	0	+
chr3R	21129826	21129827	P{EPgy2}EY01235	0	-
chr3R	21156986	21156987	P{EPgy2}EY13471	0	-
chr3R	21158161	21158162	P{EPgy2}CG10669[EY10583]	0	+
chr3R	21317221	21317222	P{EPgy2}CG5112[EY01046]	0	+
chr3R	21420246	21420247	P{EPgy2}CG12250[EY07912]	0	+
chr3R	21463570	21463571	P{EPgy2}jigr1[EY06847]	0	+
chr3R	21514549	21514550	P{EPgy2}EY15120	0	-
chr3R	21566231	21566232	P{EPgy2}EY11832	0	-
chr3R	21586148	21586149	P{EPgy2}EY12765	300	+
chr3R	21707092	21707093	P{EPgy2}Tsp96F[EY03039]	100	-
chr3R	21707812	21707813	P{EPgy2}CG17370[EY06831]	0	-
chr3R	21822676	21822677	P{EPgy2}EY03951	0	-
chr3R	21823178	21823179	P{EPgy2}EY13365	0	-
chr3R	21855732	21855733	P{EPgy2}EY15429	0	-
chr3R	21862673	21862674	P{EPgy2}EY05230	0	+
chr3R	21881069	21881070	P{EPgy2}Dak1[EY08785]	0	-
chr3R	22055836	22055837	P{EPgy2}EY05347	0	+
chr3R	22250040	22250041	P{EPgy2}EY12532	0	+
chr3R	22278288	22278289	P{EPgy2}CG5447[EY13514]	0	+
chr3R	22287272	22287273	P{EPgy2}CG5455[EY14439]	0	-
chr3R	22540233	22540234	P{EPgy2}EY09804	200	-
chr3R	22692548	22692549	P{EPgy2}EY03553	0	+
chr3R	22712331	22712332	P{EPgy2}T48[EY07311]	0	+
chr3R	22741453	22741454	P{EPgy2}sda[EY09726]	0	-
chr3R	22755105	22755106	P{EPgy2}sda[EY11539]	0	+
chr3R	22977377	22977378	P{EPgy2}Mdh[EY01197]	0	+
chr3R	23071265	23071266	P{EPgy2}EY07362	0	-
chr3R	23089770	23089771	P{EPgy2}EY04289	0	-
chr3R	23107527	23107528	P{EPgy2}mrt[EY10964]	0	-
chr3R	23125779	23125780	P{EPgy2}CG3339[EY03329]	0	-
chr3R	23407992	23407993	P{EPgy2}EY07036	0	+
chr3R	23433867	23433868	P{EPgy2}EY05482	100	-
chr3R	23468731	23468732	P{EPgy2}EY02871	0	+
chr3R	23504954	23504955	P{EPgy2}EY02740	0	+
chr3R	23507760	23507761	P{EPgy2}EY09907	0	-
chr3R	23511150	23511151	P{EPgy2}EY04391	0	-
chr3R	23525742	23525743	P{EPgy2}ALiX[EY10362]	0	+
chr3R	23750845	23750846	P{EPgy2}EY00734	0	+
chr3R	23753936	23753937	P{EPgy2}CG5508[EY18945]	0	+
chr3R	23763557	23763558	P{EPgy2}Mes-4[EY01950]	0	-
chr3R	23773690	23773691	P{EPgy2}CG4963[EY01302]	0	-
chr3R	23774434	23774435	P{EPgy2}Gp93[EY06213]	0	+
chr3R	24162164	24162165	P{EPgy2}EY04595	0	+
chr3R	24165552	24165553	P{EPgy2}EY06722	0	+
chr3R	24424761	24424762	P{EPgy2}Noa36[EY11217]	100	+
chr3R	24460792	24460793	P{EPgy2}EY10250	0	-
chr3R	24646321	24646322	P{EPgy2}CG1647[EY05613]	0	-
chr3R	24657720	24657721	P{EPgy2}WASp[EY06238]	0	-
chr3R	24670973	24670974	P{EPgy2}EY08885	0	-
chr3R	24713226	24713227	P{EPgy2}CG33203[EY08542]	100	-
chr3R	24715257	24715258	P{EPgy2}Doa[EY11301]	0	+
chr3R	24717570	24717571	P{EPgy2}Doa[EY08857]	0	+
chr3R	24796191	24796192	P{EPgy2}EY02750	300	-
chr3R	24853035	24853036	P{EPgy2}CG1951[EY00129]	0	+
chr3R	24890417	24890418	P{EPgy2}EY00432	0	+
chr3R	24942151	24942152	P{EPgy2}CG11877[EY14568]	0	+
chr3R	24949087	24949088	P{EPgy2}EY06057	0	+
chr3R	24964609	24964610	P{EPgy2}EY01061	0	+
chr3R	25026137	25026138	P{EPgy2}EY08024	0	+
chr3R	25043379	25043380	P{EPgy2}EY03350	0	+
chr3R	25081301	25081302	P{EPgy2}stg[EY12388]	0	-
chr3R	25108803	25108804	P{EPgy2}EY01318	0	+
chr3R	25283210	25283211	P{EPgy2}EY07423	0	+
chr3R	25304990	25304991	P{EPgy2}Ptp99A[EY08245]	0	-
chr3R	25315142	25315143	P{EPgy2}EY08060	0	+
chr3R	25319245	25319246	P{EPgy2}EY08618	0	-
chr3R	25598638	25598639	P{EPgy2}kay[EY00283]	0	+
chr3R	25632472	25632473	P{EPgy2}ncd[EY03397]	0	-
chr3R	25667379	25667380	P{EPgy2}EY12096	0	+
chr3R	25702822	25702823	P{EPgy2}CG31038[EY02844]	0	-
chr3R	25819039	25819040	P{EPgy2}Acph-1[EY19501]	0	+
chr3R	25823599	25823600	P{EPgy2}CG11504[EY02530]	0	+
chr3R	25830934	25830935	P{EPgy2}Nlp[EY03900]	0	-
chr3R	25840894	25840895	P{EPgy2}CG7920[EY03483]	0	-
chr3R	25847852	25847853	P{EPgy2}Mgat2[EY07798]	0	+
chr3R	25863028	25863029	P{EPgy2}ocn[EY03264]	0	+
chr3R	25865502	25865503	P{EPgy2}Sry-beta[EY05452]	0	-
chr3R	25869065	25869066	P{EPgy2}EY03837	0	-
chr3R	25872656	25872657	P{EPgy2}CG7943[EY00483]	0	-
chr3R	25960025	25960026	P{EPgy2}Tpi[EY03361]	0	+
chr3R	25960032	25960033	P{EPgy2}Tpi[EY11806]	0	-
chr3R	25986238	25986239	P{EPgy2}EY10272	0	-
chr3R	26098677	26098678	P{EPgy2}EY03940	0	+
chr3R	26102890	26102891	P{EPgy2}EY08255	0	+
chr3R	26103647	26103648	P{EPgy2}EY14615	0	-
chr3R	26215005	26215006	P{EPgy2}Fer2LCH[EY10256]	0	+
chr3R	26249624	26249625	P{EPgy2}EY10936	0	+
chr3R	26250876	26250877	P{EPgy2}EY09913	0	+
chr3R	26253849	26253850	P{EPgy2}CG2218[EY02167]	0	-
chr3R	26296129	26296130	P{EPgy2}PH4alphaEFB[EY13295]	0	+
chr3R	26426147	26426148	P{EPgy2}CG2246[EY03143]	0	-
chr3R	26884284	26884285	P{EPgy2}dco[EY02910]	0	-
chr3R	26928044	26928045	P{EPgy2}EY01887	0	+
chr3R	27039114	27039115	P{EPgy2}EY16167	0	-
chr3R	27046860	27046861	P{EPgy2}CG12054[EY01782]	0	-
chr3R	27230992	27230993	P{EPgy2}CG11337[EY09213]	0	-
chr3R	27288893	27288894	P{EPgy2}EY09043	0	+
chr3R	27406456	27406457	P{EPgy2}rod[EY04576]	0	-
chr3R	27421370	27421371	P{EPgy2}RpL6[EY02193]	0	-
chr3R	27443731	27443732	P{EPgy2}pasha[EY01325]	0	+
chr3R	27502138	27502139	P{EPgy2}CG1815[EY01163]	0	-
chr3R	27565280	27565281	P{EPgy2}Ef1alpha100E[EY01605]	0	-
chr3R	27569287	27569288	P{EPgy2}CG1890[EY03815]	0	+
chr3R	27573420	27573421	P{EPgy2}CG1910[EY03319]	0	+
chr3R	27590753	27590754	P{EPgy2}EY06972	0	+
chr3R	27598023	27598024	P{EPgy2}sip3[EY11980]	0	+
chr3R	27602265	27602266	P{EPgy2}CG2126[EY02704]	0	-
chr3R	27602704	27602705	P{EPgy2}faf[EY02018]	0	+
chr3R	27619763	27619764	P{EPgy2}Acf1[EY08629]	0	+
chr3R	27631061	27631062	P{EPgy2}EY04598	0	+
chr3R	27638026	27638027	P{EPgy2}EY00364	0	-
chr3R	27788879	27788880	P{EPgy2}heph[EY13208]	0	+
chr3R	27811478	27811479	P{EPgy2}CG2003[EY00599]	0	-
chr3R	27819708	27819709	P{EPgy2}EY00570	0	-
chr3R	27841329	27841330	P{EPgy2}EY03062	0	-
chr3R	27852960	27852961	P{EPgy2}EY08114	0	+
chr3R	27866286	27866287	P{EPgy2}EY06642	0	-
chr3R	27887200	27887201	P{EPgy2}Map205[EY02881]	0	-
chrX	38100	38101	P{EPgy2}EY00225	0	+
chrX	72389	72390	P{EPgy2}EY05536	0	-
chrX	159934	159935	P{EPgy2}EY09829	0	-
chrX	170368	170369	P{EPgy2}ewg[EY05137]	0	-
chrX	189027	189028	P{EPgy2}CG3777[EY02744]	0	-
chrX	241100	241101	P{EPgy2}CG3777[EY13100]	0	-
chrX	242891	242892	P{EPgy2}CG3777[EY04745]	0	-
chrX	245296	245297	P{EPgy2}EY03825	200	+
chrX	373259	373260	P{EPgy2}EY09959	0	-
chrX	511483	511484	P{EPgy2}CG13366[EY03608]	0	-
chrX	517430	517431	P{EPgy2}EY14612	0	+
chrX	529490	529491	P{EPgy2}Dredd[EY08404]	0	-
chrX	549665	549666	P{EPgy2}Suv4-20[EY07422]	0	-
chrX	563686	563687	P{EPgy2}EY13942	0	+
chrX	580863	580864	P{EPgy2}EY02380	0	+
chrX	664049	664050	P{EPgy2}EY03823	0	+
chrX	687172	687173	P{EPgy2}EY04206	0	-
chrX	695484	695485	P{EPgy2}Rbf[EY07209]	0	+
chrX	700077	700078	P{EPgy2}EY00427	0	+
chrX	705708	705709	P{EPgy2}CG42248[EY07245]	0	-
chrX	821673	821674	P{EPgy2}EY10144	0	-
chrX	894072	894073	P{EPgy2}EY09346	100	+
chrX	904409	904410	P{EPgy2}EY04702	100	-
chrX	907690	907691	P{EPgy2}EY09694	300	-
chrX	916910	916911	P{EPgy2}CG32814[EY03249]	0	-
chrX	924628	924629	P{EPgy2}EY11618	0	-
chrX	927263	927264	P{EPgy2}EY02876	0	+
chrX	935769	935770	P{EPgy2}su(w[a])[EY03287]	0	-
chrX	1103958	1103959	P{EPgy2}EY11509	0	+
chrX	1236326	1236327	P{EPgy2}CG11412[EY10202]	0	-
chrX	1265099	1265100	P{EPgy2}CG3056[EY14203]	0	-
chrX	1273331	1273332	P{EPgy2}CG3719[EY14694]	0	+
chrX	1282292	1282293	P{EPgy2}CG32813[EY07727]	0	+
chrX	1287127	1287128	P{EPgy2}CG11448[EY06476]	0	+
chrX	1345625	1345626	P{EPgy2}EY14505	0	+
chrX	1349043	1349044	P{EPgy2}EY01966	100	-
chrX	1370727	1370728	P{EPgy2}Rab27[EY05588]	0	-
chrX	1370940	1370941	P{EPgy2}Rab27[EY12042]	0	+
chrX	1372639	1372640	P{EPgy2}CG14782[EY04977]	0	+
chrX	1377591	1377592	P{EPgy2}EY03098	0	-
chrX	1539479	1539480	P{EPgy2}br[EY00662]	0	+
chrX	1563327	1563328	P{EPgy2}EY03391	0	-
chrX	1563573	1563574	P{EPgy2}EY08210	0	-
chrX	1718930	1718931	P{EPgy2}EY03222	0	-
chrX	1759742	1759743	P{EPgy2}CG14814[EY10359]	0	+
chrX	1767571	1767572	P{EPgy2}EY05994	0	-
chrX	1771378	1771379	P{EPgy2}CG14805[EY09810]	0	+
chrX	1775626	1775627	P{EPgy2}trr[EY06632]	0	-
chrX	1793113	1793114	P{EPgy2}arm[EY15565]	0	-
chrX	1817058	1817059	P{EPgy2}CG3573[EY15890]	0	+
chrX	1906301	1906302	P{EPgy2}EY08460	0	+
chrX	1930517	1930518	P{EPgy2}Actn[EY14992]	0	+
chrX	1935827	1935828	P{EPgy2}Actn[EY02029]	0	-
chrX	1959384	1959385	P{EPgy2}CG14054[EY07071]	0	-
chrX	1977906	1977907	P{EPgy2}Unc-76[EY09103]	0	+
chrX	2050104	2050105	P{EPgy2}wapl[EY03441]	0	-
chrX	2069688	2069689	P{EPgy2}EY03702	100	+
chrX	2093811	2093812	P{EPgy2}Mct1[EY05436]	0	-
chrX	2116687	2116688	P{EPgy2}EY16837	0	-
chrX	2119314	2119315	P{EPgy2}EY02299	0	-
chrX	2119359	2119360	P{EPgy2}EY11346	0	+
chrX	2163490	2163491	P{EPgy2}CG2924[EY02142]	0	-
chrX	2197908	2197909	P{EPgy2}EY12379	0	+
chrX	2363742	2363743	P{EPgy2}boi[EY09847]	100	-
chrX	2479396	2479397	P{EPgy2}CG13760[EY05584]	100	-
chrX	2479854	2479855	P{EPgy2}EY04084	0	+
chrX	2483223	2483224	P{EPgy2}EY03917	0	+
chrX	2504443	2504444	P{EPgy2}EY16721	0	+
chrX	2552744	2552745	P{EPgy2}sgg[EY02862]	0	+
chrX	2614339	2614340	P{EPgy2}CG2701[EY04983]	0	+
chrX	2621424	2621425	P{EPgy2}CG2709[EY07076]	0	-
chrX	2632606	2632607	P{EPgy2}crm[EY05302]	0	-
chrX	2637864	2637865	P{EPgy2}Syx4[EY00005]	0	+
chrX	2683959	2683960	P{EPgy2}CG32795[EY09263]	0	-
chrX	2823676	2823677	P{EPgy2}EY02956	0	+
chrX	2841422	2841423	P{EPgy2}CG17959[EY03513]	100	+
chrX	2993363	2993364	P{EPgy2}EY14585	100	-
chrX	3150012	3150013	P{EPgy2}dnc[EY07963]	0	-
chrX	3183408	3183409	P{EPgy2}dnc[EY04001]	0	-
chrX	3379708	3379709	P{EPgy2}CG10803[EY04011]	0	+
chrX	3585168	3585169	P{EPgy2}Mnt[EY04367]	0	-
chrX	3587413	3587414	P{EPgy2}Mnt[EY08177]	0	+
chrX	3636725	3636726	P{EPgy2}EY11693	0	-
chrX	3683839	3683840	P{EPgy2}EY01382	0	+
chrX	3693195	3693196	P{EPgy2}CG32789[EY14563]	0	+
chrX	3766405	3766406	P{EPgy2}EY10653	0	+
chrX	3835060	3835061	P{EPgy2}CG2941[EY01103]	0	+
chrX	3994969	3994970	P{EPgy2}CG6379[EY08403]	0	+
chrX	3998254	3998255	P{EPgy2}EY07672	0	+
chrX	4013925	4013926	P{EPgy2}CG4857[EY14284]	0	+
chrX	4195744	4195745	P{EPgy2}CG12692[EY01886]	300	-
chrX	4212102	4212103	P{EPgy2}mei-9[EY14578]	200	+
chrX	4580535	4580536	P{EPgy2}Pp2C1[EY01857]	0	-
chrX	4813559	4813560	P{EPgy2}CG6903[EY08878]	0	+
chrX	4815318	4815319	P{EPgy2}CG6903[EY13678]	0	-
chrX	4836357	4836358	P{EPgy2}Ptp4E[EY03317]	0	+
chrX	4980596	4980597	P{EPgy2}rg[EY03995]	0	+
chrX	5206392	5206393	P{EPgy2}EY08782	100	+
chrX	5211363	5211364	P{EPgy2}EY03924	0	+
chrX	5313073	5313074	P{EPgy2}yu[EY08737]	0	-
chrX	5508429	5508430	P{EPgy2}EY07361	0	+
chrX	5542522	5542523	P{EPgy2}EY13575	0	-
chrX	5574019	5574020	P{EPgy2}EY10803	0	-
chrX	5584065	5584066	P{EPgy2}cv[EY06384]	0	-
chrX	5596543	5596544	P{EPgy2}CG4096[EY02397]	0	+
chrX	5641041	5641042	P{EPgy2}l(1)G0060[EY03358]	0	-
chrX	5641315	5641316	P{EPgy2}EY15019	0	-
chrX	5649688	5649689	P{EPgy2}CG15771[EY18567]	0	+
chrX	5658273	5658274	P{EPgy2}EY11791	0	-
chrX	5795728	5795729	P{EPgy2}Act5C[EY11969]	0	+
chrX	5859838	5859839	P{EPgy2}EY03759	0	+
chrX	5963130	5963131	P{EPgy2}CG5928[EY02163]	0	-
chrX	6170720	6170721	P{EPgy2}EY06102	0	+
chrX	6173760	6173761	P{EPgy2}EY10223	0	+
chrX	6176129	6176130	P{EPgy2}EY09407	0	-
chrX	6181970	6181971	P{EPgy2}Top3beta[EY06083]	0	+
chrX	6189415	6189416	P{EPgy2}EY16428	0	+
chrX	6434743	6434744	P{EPgy2}EY07268	0	+
chrX	6465885	6465886	P{EPgy2}CG34417[EY05211]	0	+
chrX	6484846	6484847	P{EPgy2}Pat1[EY15664]	0	-
chrX	6493396	6493397	P{EPgy2}APC7[EY02849]	0	-
chrX	6493525	6493526	P{EPgy2}APC7[EY11333]	0	+
chrX	6548674	6548675	P{EPgy2}l(1)G0148[EY07177]	0	+
chrX	6550533	6550534	P{EPgy2}l(1)G0148[EY01693]	0	+
chrX	6563970	6563971	P{EPgy2}EY08959	0	-
chrX	6568028	6568029	P{EPgy2}EY02115	0	-
chrX	6573643	6573644	P{EPgy2}l(1)G0255[EY11019]	0	+
chrX	6583269	6583270	P{EPgy2}CG14442[EY16930]	0	-
chrX	6593511	6593512	P{EPgy2}EY06523	0	+
chrX	6650524	6650525	P{EPgy2}CG14438[EY10575]	0	+
chrX	6718379	6718380	P{EPgy2}EY08402	0	-
chrX	6777880	6777881	P{EPgy2}EY03050	200	-
chrX	6862719	6862720	P{EPgy2}CG32732[EY02714]	0	-
chrX	6986033	6986034	P{EPgy2}CG14425[EY06108]	0	-
chrX	6999134	6999135	P{EPgy2}CG8300[EY02211]	0	-
chrX	7145213	7145214	P{EPgy2}EY09815	300	+
chrX	7228083	7228084	P{EPgy2}CG1677[EY07303]	0	+
chrX	7596729	7596730	P{EPgy2}EY05253	0	+
chrX	7604313	7604314	P{EPgy2}EY07725	0	-
chrX	7786082	7786083	P{EPgy2}EY06015	0	-
chrX	7803148	7803149	P{EPgy2}CG1444[EY08252]	0	-
chrX	7825402	7825403	P{EPgy2}EY09342	0	-
chrX	7839417	7839418	P{EPgy2}l(1)G0193[EY01394]	0	+
chrX	7865311	7865312	P{EPgy2}sn[EY10809]	0	+
chrX	7955235	7955236	P{EPgy2}fs(1)h[EY10625]	0	-
chrX	8001857	8001858	P{EPgy2}Gclc[EY04929]	0	+
chrX	8010150	8010151	P{EPgy2}Gclc[EY05904]	0	+
chrX	8025968	8025969	P{EPgy2}CG15335[EY11622]	0	-
chrX	8051648	8051649	P{EPgy2}GIIIspla2[EY11349]	0	+
chrX	8165452	8165453	P{EPgy2}EY03495	0	-
chrX	8304094	8304095	P{EPgy2}CG32711[EY08588]	0	-
chrX	8312523	8312524	P{EPgy2}EY05086	0	+
chrX	8317006	8317007	P{EPgy2}EY02144	0	+
chrX	8330874	8330875	P{EPgy2}EY05900	0	-
chrX	8383565	8383566	P{EPgy2}CG32714[EY08363]	0	-
chrX	8395653	8395654	P{EPgy2}CG32714[EY15003]	0	-
chrX	8455590	8455591	P{EPgy2}CG11265[EY14679]	0	+
chrX	8468493	8468494	P{EPgy2}CG12065[EY06278]	0	-
chrX	8486094	8486095	P{EPgy2}CG12659[EY10840]	0	+
chrX	8785834	8785835	P{EPgy2}EY12769	0	-
chrX	8808977	8808978	P{EPgy2}EY11543	0	-
chrX	8934035	8934036	P{EPgy2}CG10962[EY09365]	0	-
chrX	8972528	8972529	P{EPgy2}EY08954	0	+
chrX	9023606	9023607	P{EPgy2}fend[EY02774]	0	-
chrX	9034801	9034802	P{EPgy2}EY02748	100	-
chrX	9050722	9050723	P{EPgy2}EY00446	0	-
chrX	9056144	9056145	P{EPgy2}EY09570	0	+
chrX	9056195	9056196	P{EPgy2}EY12067	0	-
chrX	9057315	9057316	P{EPgy2}EY01174	0	-
chrX	9058134	9058135	P{EPgy2}EY03816	0	+
chrX	9090425	9090426	P{EPgy2}CG12118[EY04394]	0	+
chrX	9137503	9137504	P{EPgy2}EY14474	0	+
chrX	9148969	9148970	P{EPgy2}CG17754[EY05996]	0	-
chrX	9177115	9177117	P{EPgy2}c11.1[EY13467]	0	-
chrX	9250068	9250069	P{EPgy2}EY00880	0	+
chrX	9251708	9251709	P{EPgy2}BCL7-like[EY10009]	0	+
chrX	9473965	9473966	P{EPgy2}CG32699[EY07993]	0	-
chrX	9479704	9479705	P{EPgy2}EY11696	0	+
chrX	9801332	9801333	P{EPgy2}EY02055	0	-
chrX	9976819	9976820	P{EPgy2}EY07040	0	+
chrX	10150732	10150733	P{EPgy2}EY01087	0	+
chrX	10184222	10184223	P{EPgy2}alpha-Man-I[EY07960]	0	-
chrX	10260231	10260232	P{EPgy2}l(1)G0289[EY09849]	0	-
chrX	10260972	10260973	P{EPgy2}CG32679[EY10191]	0	+
chrX	10262113	10262114	P{EPgy2}CG17841[EY01720]	0	+
chrX	10279875	10279876	P{EPgy2}EY12447	0	+
chrX	10368107	10368108	P{EPgy2}CG2889[EY06004]	0	+
chrX	10368468	10368469	P{EPgy2}CG2889[EY07509]	0	+
chrX	10440874	10440875	P{EPgy2}EY04412	0	+
chrX	10489879	10489880	P{EPgy2}EY12237	0	-
chrX	10638407	10638408	P{EPgy2}CG32676[EY08067]	0	-
chrX	10638658	10638659	P{EPgy2}CG32676[EY11520]	0	+
chrX	10677995	10677996	P{EPgy2}Ant2[EY08924]	0	-
chrX	10751394	10751395	P{EPgy2}sofe[EY05127]	0	-
chrX	10751736	10751737	P{EPgy2}CG2186[EY07552]	0	+
chrX	10799513	10799514	P{EPgy2}EY14373	100	-
chrX	10824816	10824817	P{EPgy2}EY00595	0	-
chrX	11002812	11002813	P{EPgy2}Hsp60[EY01572]	0	+
chrX	11018652	11018653	P{EPgy2}EY02263	0	+
chrX	11031062	11031063	P{EPgy2}EY09320	0	-
chrX	11283693	11283694	P{EPgy2}EY05003	0	+
chrX	11348966	11348967	P{EPgy2}CG1745[EY10901]	0	+
chrX	11452693	11452694	P{EPgy2}EY14665	0	+
chrX	11464331	11464332	P{EPgy2}RpII215[EY06155]	0	-
chrX	11464710	11464711	P{EPgy2}CG11699[EY05909]	0	+
chrX	11474874	11474875	P{EPgy2}nod[EY01772]	0	-
chrX	11494957	11494958	P{EPgy2}rho-4[EY06222]	0	+
chrX	11505403	11505404	P{EPgy2}CG2247[EY08804]	0	+
chrX	11505646	11505647	P{EPgy2}CG2247[EY11232]	0	-
chrX	11510058	11510059	P{EPgy2}EY11541	0	+
chrX	11575989	11575990	P{EPgy2}bif[EY08339]	0	+
chrX	11588540	11588541	P{EPgy2}bif[EY07323]	0	-
chrX	11589973	11589974	P{EPgy2}PhKgamma[EY05998]	0	-
chrX	11608697	11608698	P{EPgy2}CG2446[EY00672]	0	-
chrX	11623291	11623292	P{EPgy2}inaF[EY09517]	0	-
chrX	11647993	11647994	P{EPgy2}EY07829	0	-
chrX	11699491	11699492	P{EPgy2}Hsc70-3[EY11233]	0	-
chrX	11710513	11710514	P{EPgy2}CG1578[EY03368]	0	+
chrX	11710948	11710949	P{EPgy2}EY09596	0	-
chrX	11714291	11714292	P{EPgy2}EY08948	0	+
chrX	11746544	11746545	P{EPgy2}p24-1[EY12314]	0	-
chrX	11749017	11749018	P{EPgy2}EY07895	0	+
chrX	11781278	11781279	P{EPgy2}EY13049	0	-
chrX	11814507	11814508	P{EPgy2}CR32660[EY11345]	0	-
chrX	11901119	11901120	P{EPgy2}EY09439	0	+
chrX	11912687	11912688	P{EPgy2}EY01098	100	+
chrX	11964490	11964491	P{EPgy2}EY01976	300	-
chrX	12097556	12097557	P{EPgy2}EY00353	100	-
chrX	12364396	12364397	P{EPgy2}EY12273	100	-
chrX	12391220	12391221	P{EPgy2}CG2556[EY02042]	100	+
chrX	12485936	12485937	P{EPgy2}LIMK1[EY08757]	0	-
chrX	12506100	12506101	P{EPgy2}EY00581	0	+
chrX	12543993	12543994	P{EPgy2}tomosyn[EY00140]	0	+
chrX	12557441	12557442	P{EPgy2}Tis11[EY09107]	0	+
chrX	12564641	12564642	P{EPgy2}Tis11[EY09433]	0	+
chrX	12593564	12593565	P{EPgy2}Smr[EY15527]	0	-
chrX	12649060	12649061	P{EPgy2}EY00211	0	-
chrX	12678994	12678995	P{EPgy2}EY15882	0	-
chrX	12746021	12746022	P{EPgy2}EY05225	200	+
chrX	13025212	13025213	P{EPgy2}EY16944	0	+
chrX	13158812	13158813	P{EPgy2}HDAC4[EY06270]	0	-
chrX	13172805	13172806	P{EPgy2}HDAC4[EY08910]	0	-
chrX	13209486	13209487	P{EPgy2}EY09747	0	+
chrX	13252423	13252424	P{EPgy2}EY11113	0	+
chrX	13267970	13267971	P{EPgy2}CG1640[EY06928]	0	-
chrX	13307253	13307254	P{EPgy2}EY07120	0	+
chrX	13518402	13518403	P{EPgy2}CG2691[EY08204]	0	+
chrX	13562065	13562066	P{EPgy2}CG11164[EY08784]	0	+
chrX	13633805	13633806	P{EPgy2}l(1)dd4[EY16898]	0	-
chrX	13649449	13649450	P{EPgy2}EY09634	0	-
[truncated: 853 more rows]
