# Supplementary material for: Paucity and preferential suppression of transgenes in late replication domains of the D. melanogaster genome
Source: BMC Genomics. 2010 May 21;11:318. doi: 10.1186/1471-2164-11-318 (PMC2887417; doi:10.1186/1471-2164-11-318)
Supplement: Additional file 6 — Supplemental Table S6: GO categories of genes enriched with suppressed and active transgenes. [file 1471-2164-11-318-S6.XLS]

## Sheet: loci with suppressed insertions
GO ID	Description	Genes in category	With suppressed insertions	Enrichment	LOG10(P)
GO:0007616	long-term memory	17	6	15.8	-5.9
GO:0007613	memory	28	7	11.2	-5.7
GO:0007619	courtship behavior	35	6	7.7	-4
GO:0007611	learning and or memory	60	9	6.7	-5.2
GO:0051239	regulation of multicellular organismal process	47	7	6.6	-4.1
GO:0030534	adult behavior	57	7	5.5	-3.6
GO:0007617	mating behavior	51	6	5.3	-3
GO:0051705	behavioral interaction between organisms	51	6	5.3	-3
GO:0008021	synaptic vesicle	46	5	4.9	-2.5
GO:0019098	reproductive behavior	56	6	4.8	-2.8
GO:0007618	mating	58	6	4.6	-2.7
GO:0030136	clathrin-coated vesicle	51	5	4.4	-2.3
GO:0031410	cytoplasmic vesicle	87	8	4.1	-3.2
GO:0031982	vesicle	90	8	4	-3.1
GO:0030135	coated vesicle	68	6	3.9	-2.4
GO:0019899	enzyme binding	58	5	3.8	-2
GO:0007626	locomotory behavior	95	8	3.8	-2.9
GO:0016023	cytoplasmic membrane-bounded vesicle	85	7	3.7	-2.5
GO:0019226	transmission of nerve impulse	163	13	3.6	-4.1
GO:0031988	membrane-bounded vesicle	88	7	3.6	-2.5
GO:0046873	metal ion transmembrane transporter activity	106	8	3.4	-2.6
GO:0007268	synaptic transmission	161	12	3.3	-3.6
GO:0007267	cell-cell signaling	180	13	3.2	-3.7
GO:0007610	behavior	241	17	3.1	-4.6
GO:0003008	system process	327	21	2.9	-4.9
GO:0042221	response to chemical stimulus	220	14	2.8	-3.4
GO:0050877	neurological system process	308	18	2.6	-3.7

## Sheet: loci with active insertions
GO ID	Description	Genes in category	With active insertions	Enrichment	LOG10(P)
GO:0016861	intramolecular oxidoreductase activity interconverting aldoses and ketoses	6	6	6.3	-4.8
GO:0030371	translation repressor activity	5	5	6.3	-4
GO:0004385	guanylate kinase activity	8	5	3.9	-2.4
GO:0051651	maintenance of cellular localization	8	5	3.9	-2.4
GO:0009612	response to mechanical stimulus	10	6	3.8	-2.7
GO:0016321	female meiosis chromosome segregation	26	15	3.6	-5.9
GO:0005977	glycogen metabolic process	9	5	3.5	-2.1
GO:0006073	glucan metabolic process	9	5	3.5	-2.1
GO:0006112	energy reserve metabolic process	9	5	3.5	-2.1
GO:0008543	fibroblast growth factor receptor signaling pathway	11	6	3.4	-2.4
GO:0008103	oocyte microtubule cytoskeleton polarization	13	7	3.4	-2.7
GO:0007062	sister chromatid cohesion	15	8	3.4	-3
GO:0003707	steroid hormone receptor activity	16	8	3.1	-2.8
GO:0005924	cell-substrate adherens junction	14	7	3.1	-2.5
GO:0007370	ventral furrow formation	12	6	3.1	-2.2
GO:0007612	learning	41	20	3.1	-6.1
GO:0008355	olfactory learning	37	18	3.1	-5.5
GO:0045132	meiotic chromosome segregation	40	19	3	-5.6
GO:0007291	sperm individualization	19	9	3	-2.9
GO:0016538	cyclin-dependent protein kinase regulator activity	17	8	3	-2.6
GO:0051124	synaptic growth at neuromuscular junction	17	8	3	-2.6
GO:0019201	nucleotide kinase activity	15	7	2.9	-2.3
GO:0030055	cell-substrate junction	15	7	2.9	-2.3
GO:0051293	establishment of spindle localization	15	7	2.9	-2.3
GO:0051653	spindle localization	15	7	2.9	-2.3
GO:0016860	intramolecular oxidoreductase activity	26	12	2.9	-3.6
GO:0003714	transcription corepressor activity	18	8	2.8	-2.4
GO:0045793	positive regulation of cell size	16	7	2.7	-2.1
GO:0007143	female meiosis	49	21	2.7	-5.2
GO:0001558	regulation of cell growth	21	9	2.7	-2.5
GO:0045197	establishment and or maintenance of epithelial cell polarity	19	8	2.6	-2.2
GO:0048134	germ-line cyst formation	19	8	2.6	-2.2
GO:0051017	actin filament bundle formation	19	8	2.6	-2.2
GO:0007286	spermatid development	46	19	2.6	-4.5
GO:0008354	germ cell migration	34	14	2.6	-3.4
GO:0048515	spermatid differentiation	47	19	2.5	-4.3
GO:0007283	spermatogenesis	95	38	2.5	-7.9
GO:0048232	male gamete generation	95	38	2.5	-7.9
GO:0004879	ligand-dependent nuclear receptor activity	20	8	2.5	-2.1
GO:0042048	olfactory behavior	71	28	2.5	-5.8
GO:0048754	branching morphogenesis of a tube	33	13	2.5	-3
GO:0051325	interphase	28	11	2.5	-2.6
GO:0051329	interphase of mitotic cell cycle	28	11	2.5	-2.6
GO:0001763	morphogenesis of a branching structure	36	14	2.4	-3.1
GO:0007098	centrosome cycle	26	10	2.4	-2.3
GO:0035088	establishment and or maintenance of apical basal cell polarity	26	10	2.4	-2.3
GO:0007568	aging	61	23	2.4	-4.5
GO:0008340	determination of adult life span	61	23	2.4	-4.5
GO:0010259	multicellular organismal aging	61	23	2.4	-4.5
GO:0016318	ommatidial rotation	24	9	2.4	-2.1
GO:0016323	basolateral plasma membrane	24	9	2.4	-2.1
GO:0016325	oocyte microtubule cytoskeleton organization	24	9	2.4	-2.1
GO:0030951	establishment and or maintenance of microtubule cytoskeleton polarity	24	9	2.4	-2.1
GO:0030952	establishment and or maintenance of cytoskeleton polarity	24	9	2.4	-2.1
GO:0007635	chemosensory behavior	75	28	2.3	-5.3
GO:0019205	nucleobase nucleoside nucleotide kinase activity	27	10	2.3	-2.2
GO:0007611	learning and or memory	60	22	2.3	-4.1
GO:0007298	border follicle cell migration	41	15	2.3	-3
GO:0007297	ovarian follicle cell migration	47	17	2.3	-3.2
GO:0007300	ovarian nurse cell to oocyte transport	36	13	2.3	-2.6
GO:0005912	adherens junction	56	20	2.2	-3.6
GO:0007446	imaginal disc growth	28	10	2.2	-2.1
GO:0016569	covalent chromatin modification	40	14	2.2	-2.6
GO:0016570	histone modification	40	14	2.2	-2.6
GO:0007349	cellularization	61	21	2.2	-3.5
GO:0007416	synaptogenesis	32	11	2.2	-2.1
GO:0002252	immune effector process	35	12	2.2	-2.2
GO:0051297	centrosome organization and biogenesis	35	12	2.2	-2.2
GO:0007059	chromosome segregation	94	32	2.1	-5
GO:0048589	developmental growth	59	20	2.1	-3.3
GO:0040007	growth	125	42	2.1	-6.1
GO:0007391	dorsal closure	81	27	2.1	-4.1
GO:0033043	regulation of organelle organization and biogenesis	42	14	2.1	-2.4
GO:0007126	meiosis	100	33	2.1	-4.8
GO:0051327	M phase of meiotic cell cycle	100	33	2.1	-4.8
GO:0040008	regulation of growth	76	25	2.1	-3.7
GO:0051321	meiotic cell cycle	104	34	2.1	-4.8
GO:0007028	cytoplasm organization and biogenesis	52	17	2.1	-2.7
GO:0016331	morphogenesis of embryonic epithelium	98	32	2.1	-4.5
GO:0007315	pole plasm assembly	46	15	2	-2.4
GO:0050808	synapse organization and biogenesis	46	15	2	-2.4
GO:0007281	germ cell development	132	43	2	-5.9
GO:0007422	peripheral nervous system development	74	24	2	-3.5
GO:0035070	salivary gland histolysis	65	21	2	-3.1
GO:0035071	salivary gland cell autophagic cell death	65	21	2	-3.1
GO:0048102	autophagic cell death	65	21	2	-3.1
GO:0003712	transcription cofactor activity	59	19	2	-2.9
GO:0030054	cell junction	75	24	2	-3.4
GO:0042335	cuticle development	47	15	2	-2.3
