# Supplementary material for: Paucity and preferential suppression of transgenes in late replication domains of the D. melanogaster genome
Source: BMC Genomics. 2010 May 21;11:318. doi: 10.1186/1471-2164-11-318 (PMC2887417; doi:10.1186/1471-2164-11-318)
Supplement: Additional file 7 — Localization of 51 underreplicated regions. Genomic positions of 51 URs analysed in the paper in the D. melanogaster genome, BDGP assembly Release 5 (dm3). [file 1471-2164-11-318-S7.BED]

track name="URs_excluding_39DE" description="Under-replicated regions_dm3" visibility=3 url=
chrX	4552184	4812478	4D
chrX	7218250	7598851	7B
chrX	9773901	9938633	9A
chrX	11911306	12371543	11A
chrX	12802016	12917225	11D
chrX	13894242	14478690	12E
chrX	14989521	15222062	13B
chrX	19717528	20053871	19A
chrX	20463189	20911465	19E
chr2L	2577670	2744934	23A
chr2L	4461630	4830670	25A
chr2L	6160443	6309169	26C
chr2L	10529416	10682405	32A
chr2L	11486188	11794083	33A
chr2L	12706908	13004142	34A
chr2L	14447376	15038857	35B
chr2L	15274225	15617794	35D
chr2L	15836594	16291197	35E
chr2L	16887121	17412633	36C
chr2L	17486805	18098066	36E
chr2L	21684535	22162987	40AE
chr2R	6198676	6324088	47A
chr2R	9443397	9720419	50C
chr2R	12228751	12420934	53C
chr2R	14796504	15024682	56AB
chr2R	16311840	16435796	57A
chr2R	17604279	17957264	58A
chr2R	18969725	19246068	59D
chr3L	4621264	4758412	64B
chr3L	4806137	5132454	64C
chr3L	5336714	5476763	64D
chr3L	9967718	10305813	67D
chr3L	13016468	13374443	70A
chr3L	13470652	13922097	70C
chr3L	15140239	15496877	71C
chr3L	18106064	18602395	75C
chr3L	20497285	20764223	77DE
chr3L	22322877	22686905	79F
chr3R	1836294	2170818	83E
chr3R	2232597	2485165	83F
chr3R	3141554	3615904	84D-1
chr3R	6704125	6995955	86D
chr3R	7842879	8045412	87A
chr3R	8523043	8791652	87D
chr3R	11363564	11606708	89A
chr3R	12469326	12817589	89E
chr3R	15882139	16376852	92E
chr3R	17911092	18158219	94A
chr3R	23529098	23742249	98B
chr3R	26405153	26667756	100A
chr3R	26700623	26926796	100B
